# Supplementary material for: Assessment of differentially methylated loci in individuals with end-stage kidney disease attributed to diabetic kidney disease: an exploratory study
Source: Clin Epigenetics. 2021 May 1;13:99. doi: 10.1186/s13148-021-01081-x (PMC8088646; doi:10.1186/s13148-021-01081-x)
Supplement: Supplementary file 1 — Additional file 1. Supplementary Tables. [file 13148_2021_1081_MOESM1_ESM.xlsx]

## Sheet: ST1
Supplementary Table ST1: Illumina Bead Array Controls Reporter Results for matched T1DM-ESKD and T1DM samples (Analysis 1)
Case/Control	BeadChip ID	Restoration	StainingGreen	StainingRed	ExtensionGreen	ExtensionRed	HybridizationHighMedium	HybridizationMediumLow	TargetRemoval1	TargetRemoval2	BisulfiteConversion1Green	BisulfiteConversion1BackgroundGreen	BisulfiteConversion1Red	BisulfiteConversion1BackgroundRed	BisulfiteConversion2	BisulfiteConversion2Background	Specificity1Green	Specificity1Red	Specificity2	Specificity2Background	NonPolymorphicGreen	NonPolymorphicRed
Case	200788250007_R01C01	0.0	113.3	147.8	99.1	20.3	1.7	1.9	32.7	18.7	25.3	13.2	23.4	6.8	10.6	3.8	21.5	10.1	68.2	15.9	12.0	20.7
Case	200788250007_R05C01	0.0	84.9	346.8	103.1	18.2	1.7	1.9	19.3	14.9	23.7	8.6	15.5	4.3	7.8	2.5	21.0	11.0	43.9	9.4	11.1	20.9
Case	200788250028_R05C01	0.0	45.5	81.7	108.6	19.4	1.6	2.1	18.6	14.0	16.6	5.8	13.2	3.6	7.8	2.7	16.7	10.9	43.2	10.1	10.5	18.8
Case	200819570004_R01C01	0.0	27.6	35.4	92.8	20.6	1.7	1.9	28.8	21.7	10.6	4.7	8.8	2.3	4.5	1.4	18.9	7.5	48.0	10.1	14.8	13.8
Case	200819570004_R03C01	0.0	39.1	35.2	113.8	19.3	1.7	2.0	22.8	14.7	9.3	3.2	7.1	1.8	6.7	2.1	22.5	6.5	50.5	10.0	14.2	16.2
Case	200819570004_R04C01	0.1	38.4	33.6	117.2	18.6	1.6	2.0	20.9	17.6	13.9	4.5	7.1	1.8	6.2	2.1	24.0	6.0	55.4	11.2	13.5	15.0
Case	200819570004_R05C01	0.0	38.8	36.7	117.1	20.1	1.6	2.2	23.5	15.5	12.3	3.6	7.2	1.7	5.6	1.8	19.9	5.4	43.1	8.0	14.7	15.7
Case	200819570004_R06C01	0.1	42.6	40.7	127.9	19.2	1.7	2.0	18.5	15.9	7.2	2.1	6.8	1.7	3.7	1.1	18.4	5.9	51.5	9.8	14.0	15.3
Case	200819570004_R07C01	0.1	61.7	39.7	103.2	18.0	1.7	2.1	17.8	12.4	15.6	4.5	7.2	1.8	6.0	1.9	17.6	6.1	44.9	8.6	16.1	11.2
Case	200819570004_R08C01	0.1	81.2	58.8	98.7	17.7	1.7	2.3	15.9	12.2	17.7	5.9	12.4	3.5	5.5	2.3	9.2	6.1	39.5	8.5	21.0	11.5
Case	200819570030_R01C01	0.0	44.6	44.9	89.5	22.0	1.7	2.0	32.2	21.5	11.8	5.4	8.1	2.1	7.3	2.5	22.9	8.0	63.1	14.4	15.7	18.5
Case	200819570030_R02C01	0.0	57.9	48.5	83.8	20.5	1.6	2.0	27.9	18.9	9.6	4.2	7.4	2.0	5.1	1.8	19.4	5.8	63.0	13.8	15.0	13.1
Case	200819570030_R03C01	0.0	59.2	45.4	85.6	21.2	1.6	2.0	23.3	15.7	10.4	3.8	5.9	1.5	4.7	1.7	22.4	6.2	53.2	11.2	16.2	15.5
Case	200819570030_R04C01	0.0	43.8	56.4	108.1	21.2	1.6	2.0	17.8	14.2	9.4	3.2	5.9	1.5	6.5	2.2	16.1	5.4	47.6	9.6	13.5	16.4
Case	200819570030_R05C01	0.1	79.4	58.2	101.8	20.0	1.6	2.1	19.7	15.4	14.1	4.4	6.2	1.5	5.5	1.7	15.9	5.5	56.4	11.4	13.4	16.3
Case	200819570030_R06C01	0.0	54.3	55.9	110.0	19.5	1.7	2.1	15.6	11.6	14.6	4.1	6.1	1.5	4.4	1.6	16.8	4.9	39.0	7.5	17.7	14.2
Case	200819570030_R07C01	0.1	61.4	63.1	91.8	18.2	1.6	2.1	16.0	12.4	17.4	5.1	7.4	2.0	5.9	2.1	18.6	6.1	44.6	9.0	18.7	15.5
Case	200819570030_R08C01	0.1	91.5	69.4	104.2	18.3	1.7	2.2	17.5	12.1	21.7	6.8	7.8	2.1	4.8	1.8	11.9	5.8	44.6	9.1	18.7	11.7
Case	200819570047_R01C01	0.0	38.8	51.4	84.1	19.4	1.7	2.1	31.4	23.2	12.0	5.3	6.8	1.9	7.5	2.4	21.5	6.9	65.8	13.8	13.5	16.2
Case	200819570047_R03C01	0.0	43.0	57.1	103.0	20.2	1.6	2.0	23.3	17.4	12.2	4.6	5.6	1.4	7.1	2.3	25.7	6.4	55.7	11.3	14.5	14.5
Case	200819570047_R04C01	0.0	46.2	48.3	110.6	18.4	1.6	2.1	24.7	16.7	13.4	4.7	5.6	1.5	5.2	1.7	24.8	4.9	57.1	12.0	15.0	14.3
Case	200819570047_R05C01	0.0	50.3	52.5	103.2	19.4	1.6	2.0	23.7	15.7	13.0	4.1	5.6	1.4	8.6	2.6	20.8	5.1	54.2	10.7	13.3	16.5
Case	200819570047_R06C01	0.0	51.2	57.6	111.1	18.0	1.7	2.1	25.5	17.3	13.8	4.2	5.1	1.4	7.4	2.3	19.7	5.6	55.1	11.2	17.8	14.0
Case	200819570047_R07C01	0.1	51.5	53.9	103.4	18.2	1.7	2.1	18.2	12.9	13.0	4.2	5.3	1.4	8.2	2.8	18.0	5.6	45.1	9.4	16.6	12.0
Case	200819570047_R08C01	0.0	71.2	67.0	95.8	18.3	1.7	2.3	18.5	15.5	18.5	5.5	7.1	1.7	7.5	2.6	14.5	5.6	46.1	9.7	16.6	14.4
Case	200819580028_R07C01	0.0	38.6	36.4	56.2	12.3	1.7	2.0	29.8	22.3	11.8	7.3	5.4	3.2	4.3	3.0	10.6	4.2	31.3	13.2	9.9	9.7
Case	200819580032_R05C01	0.0	26.1	32.7	47.5	12.0	1.6	2.0	27.8	22.3	11.9	6.7	5.6	2.6	4.1	2.3	18.6	5.0	40.4	14.6	9.5	12.3
Case	200819580043_R01C01	0.0	42.7	33.2	93.8	26.4	1.8	1.9	35.1	24.5	16.9	8.1	9.2	2.4	6.9	2.8	21.2	8.6	69.3	18.0	16.7	17.8
Case	200819580043_R02C01	0.0	34.4	39.1	88.7	23.8	1.7	2.0	24.2	19.2	15.6	7.0	6.1	1.7	9.1	3.8	18.7	6.0	54.1	13.7	13.0	17.9
Case	200819580043_R03C01	0.0	31.8	40.3	88.7	24.4	1.7	1.9	25.2	17.0	13.7	5.5	7.0	1.7	7.8	3.1	18.3	5.8	60.1	14.7	13.2	16.9
Case	200819580043_R04C01	0.0	36.6	35.4	96.6	23.3	1.7	2.1	28.5	18.0	14.2	5.3	6.3	1.8	7.8	3.2	18.0	5.7	56.0	13.1	13.4	15.7
Case	200819580043_R05C01	0.0	46.9	50.4	94.4	23.3	1.6	2.1	22.5	16.6	17.0	5.3	6.1	1.6	7.1	2.6	21.5	7.2	50.1	11.9	14.8	22.1
Case	200819580043_R06C01	0.0	49.2	38.1	98.7	23.9	1.7	2.1	17.9	14.5	13.3	4.4	5.8	1.5	4.9	2.0	17.1	5.6	47.8	10.9	17.0	15.9
Case	200819580043_R07C01	0.1	48.7	45.4	93.7	21.9	1.7	2.2	17.9	12.3	14.2	4.3	5.8	1.5	6.4	2.9	16.1	5.9	37.7	8.5	15.9	13.9
Case	200819580043_R08C01	0.1	64.0	51.7	87.5	20.4	1.7	2.3	16.7	11.9	22.0	6.4	9.0	2.4	4.9	2.3	14.8	6.9	46.8	10.1	15.0	18.5
Case	202915410083_R02C01	0.0	90.7	36.0	100.6	19.3	1.8	2.0	32.9	22.1	10.4	6.0	6.8	1.8	4.1	1.4	12.8	5.9	47.4	9.6	13.5	19.3
Case	202915460134_R06C01	0.0	67.5	39.4	105.2	15.7	1.7	2.1	26.9	19.9	6.9	2.6	6.7	1.8	7.6	2.2	18.9	8.7	62.2	12.3	11.3	20.6
Case	202915470006_R02C01	0.0	56.0	39.1	99.7	16.7	1.8	2.0	34.4	22.4	14.6	6.3	9.0	2.3	11.2	3.6	22.8	9.5	85.5	16.6	15.6	21.8
Case	202915470006_R08C01	0.0	51.2	32.8	77.2	15.7	1.8	2.1	21.7	17.6	19.4	6.8	9.8	2.9	11.3	3.0	15.7	7.2	61.2	12.7	10.1	26.7
Case	202915470010_R04C01	0.0	82.3	40.1	103.9	18.3	1.8	2.0	46.8	20.1	4.8	1.8	5.7	1.5	6.2	1.9	14.2	5.8	77.1	14.3	13.6	20.5
Case	202915470010_R08C01	0.0	92.9	38.0	89.4	16.0	1.8	2.2	26.2	19.3	4.5	1.7	8.2	2.1	4.1	1.5	20.2	9.1	65.7	12.0	15.4	22.5
Case	202915470092_R08C01	0.0	121.1	38.3	103.6	17.4	1.7	2.2	27.6	20.8	3.7	1.4	6.9	1.7	3.4	1.1	25.3	14.9	77.1	14.3	11.9	26.9
Case	202915590022_R03C01	0.0	56.5	40.1	95.9	21.0	1.8	2.0	40.5	25.3	23.9	10.5	8.4	2.2	13.4	4.5	29.1	9.3	82.2	18.9	14.7	25.2
Case	202915590071_R04C01	0.0	54.8	27.4	115.1	18.2	1.8	2.0	28.5	21.9	10.3	3.9	7.4	1.7	8.9	2.4	18.9	7.6	84.2	15.0	12.3	23.1
Case	202915590071_R08C01	0.0	50.1	29.1	104.8	15.7	1.8	2.1	29.5	20.1	11.7	4.6	8.7	2.1	10.9	3.0	18.3	7.6	83.9	14.3	15.8	21.5
Case	202915590086_R07C01	0.0	86.4	40.9	74.1	18.4	1.8	2.1	24.1	15.7	2.7	1.3	6.4	1.8	4.2	1.8	10.5	8.6	55.8	12.7	13.5	18.4
Case	202915590087_R02C01	0.0	57.2	38.5	90.1	19.7	1.7	2.0	35.6	24.0	2.2	1.1	3.1	0.8	4.1	1.2	24.4	7.8	66.7	13.6	13.3	25.6
Case	202915600006_R04C01	0.0	74.3	30.7	121.6	17.6	1.7	2.1	38.9	25.0	19.8	8.3	8.5	2.2	15.6	4.8	17.1	6.2	78.5	16.5	15.7	19.7
Case	202915600006_R08C01	0.0	130.6	46.4	92.6	14.2	1.8	2.0	23.4	18.4	5.9	2.6	6.8	2.0	6.2	2.0	13.2	6.1	69.7	13.6	16.0	18.6
Case	202915600016_R03C01	0.0	70.9	33.0	119.7	19.1	1.8	2.0	32.3	22.7	10.0	5.5	9.8	2.7	15.6	5.5	18.8	7.5	74.2	14.8	17.7	12.9
Case	202915600016_R05C01	0.0	40.7	34.9	112.4	19.0	1.8	2.0	40.3	21.9	19.9	8.0	9.3	2.2	12.6	3.8	22.1	8.6	96.0	19.2	15.8	24.5
Case	202915600040_R06C01	0.0	86.1	39.4	104.2	16.7	1.8	2.1	34.1	19.6	9.7	4.0	6.0	1.5	5.1	1.6	17.0	8.1	59.7	11.4	13.7	25.6
Case	202915600062_R04C01	0.0	70.9	33.6	122.4	17.9	1.8	2.0	34.6	14.9	14.6	6.1	7.2	1.8	7.9	2.5	16.2	5.4	60.7	11.2	15.9	17.4
Case	202915600062_R08C01	0.0	90.0	38.5	103.0	15.6	1.8	2.1	31.5	22.8	24.3	9.7	12.2	3.3	14.9	4.9	18.6	8.0	73.8	15.0	19.1	26.4
Case	202915600081_R04C01	0.0	58.1	34.2	68.6	17.3	1.8	2.1	27.1	16.6	18.7	8.1	8.3	2.1	12.0	3.9	30.9	7.1	66.9	13.9	14.1	18.8
Case	202915600081_R08C01	0.0	65.2	31.3	78.0	17.2	1.8	2.1	36.1	24.1	11.0	4.3	6.4	1.6	7.3	2.1	16.9	8.3	70.5	12.6	18.2	21.9
Case	202915600085_R04C01	0.0	60.6	34.7	99.8	16.8	1.8	1.9	32.3	17.4	10.8	3.9	7.7	1.9	10.6	2.9	24.9	8.4	102.8	18.9	13.8	22.7
Case	202915600085_R08C01	0.0	56.4	29.8	127.4	15.0	1.8	2.0	27.6	18.6	12.8	5.5	8.6	2.3	14.0	3.7	19.4	6.6	86.1	14.4	15.9	18.9
Case	202915600094_R03C01	0.0	52.1	29.3	122.5	19.5	1.7	2.1	42.2	28.9	19.5	9.5	9.6	2.4	13.0	4.4	21.5	7.4	59.9	13.0	14.4	19.5
Case	202915600128_R02C01	0.0	61.2	30.3	88.8	18.2	1.8	2.0	42.2	29.1	10.7	5.0	8.0	2.2	9.2	3.0	28.2	8.5	84.5	17.9	16.3	20.7
Case	202915600129_R08C01	0.0	70.2	29.9	91.6	16.6	1.8	2.2	27.2	21.0	8.9	3.8	11.4	3.2	6.3	2.5	18.8	8.5	67.5	15.2	15.1	24.4
Case	202989310078_R01C01	0.0	85.8	41.4	64.2	15.7	1.7	2.1	30.6	21.3	9.5	6.1	9.2	3.0	7.2	2.5	19.5	5.8	51.0	12.3	18.1	15.0
Case	202989310078_R03C01	0.0	99.7	67.8	69.5	18.9	1.8	2.1	35.1	20.0	13.6	6.4	10.7	2.8	8.6	2.7	17.9	8.3	60.8	13.1	12.1	19.6
Case	202989310078_R05C01	0.0	172.5	41.8	55.7	14.6	1.7	2.1	24.2	16.5	11.3	6.3	8.8	2.6	5.6	1.7	15.4	5.7	62.5	13.1	16.0	13.7
Case	202989310084_R03C01	0.0	97.4	58.0	68.8	16.5	1.8	2.1	41.1	22.4	10.9	5.0	7.9	2.2	6.9	2.0	15.2	7.4	68.1	13.7	13.5	19.8
Case	202989310084_R05C01	0.1	64.4	53.2	70.1	16.8	1.8	2.0	19.5	17.0	16.3	7.3	9.3	2.3	13.7	3.7	16.5	7.1	72.0	12.7	13.3	16.4
Case	202989310084_R07C01	0.0	71.5	54.8	63.1	17.5	1.8	2.0	29.6	15.6	18.5	8.0	10.5	2.6	18.1	4.5	15.9	7.9	62.9	10.5	12.6	22.3
Case	202989310085_R01C01	0.0	101.4	46.2	72.7	21.9	1.8	2.0	36.4	24.6	14.4	10.4	10.3	3.2	6.8	2.9	14.9	6.2	87.8	23.5	20.0	15.6
Case	202989310085_R05C01	0.0	145.4	54.7	70.3	16.4	1.7	2.1	25.9	18.1	14.1	7.0	9.3	2.6	7.8	2.6	15.0	5.8	48.7	10.7	14.8	14.9
Case	202989310085_R07C01	0.0	78.5	53.7	66.5	17.0	1.8	2.1	32.5	22.0	14.0	6.4	8.0	2.0	5.6	1.7	17.1	7.4	49.8	9.3	12.8	22.3
Case	202989310086_R01C01	0.0	54.0	57.9	51.1	16.7	1.7	2.0	34.9	27.5	12.5	7.8	8.2	2.7	10.2	3.7	16.8	6.6	60.6	14.5	14.0	14.2
Case	202989310086_R03C01	0.0	68.6	51.0	61.7	17.8	1.8	2.0	33.0	25.1	17.9	8.6	10.5	3.0	13.5	4.5	27.4	9.3	58.7	13.5	12.0	17.8
Case	202989310086_R05C01	0.0	112.0	60.3	67.8	16.3	1.8	2.0	23.4	17.0	13.8	6.3	8.2	2.3	11.2	3.3	17.3	6.0	54.4	10.9	12.7	16.0
Case	202989310086_R07C01	0.0	104.4	53.3	73.7	16.8	1.8	2.1	28.3	18.1	18.9	8.1	9.5	2.4	9.0	2.9	18.1	7.3	52.1	10.4	11.0	23.3
Case	202995640096_R01C01	0.0	55.9	46.0	29.5	18.2	1.5	1.8	42.3	28.3	16.9	7.3	9.3	3.1	8.0	3.1	36.5	6.0	34.8	10.2	11.7	12.3
Case	202995640096_R05C01	0.0	100.8	37.5	99.6	15.4	1.7	2.0	29.8	13.4	12.4	4.2	7.7	1.8	15.0	3.3	25.5	6.4	66.3	10.6	17.6	15.6
Case	202995640096_R07C01	0.0	87.8	35.3	94.5	17.2	1.8	2.0	25.8	16.8	15.2	4.6	10.0	2.3	13.7	3.2	28.8	7.4	75.9	11.8	13.6	20.0
Case	202995640161_R02C01	0.0	128.9	58.6	77.1	19.5	1.8	2.0	34.9	19.8	15.3	7.2	8.7	2.2	13.0	4.8	16.4	7.8	63.8	14.1	14.9	18.6
Case	202995640161_R08C01	0.0	210.3	53.7	94.6	18.9	1.8	2.0	29.3	18.6	18.7	7.7	7.8	2.0	10.2	3.7	16.4	6.7	65.4	13.9	12.0	17.9
Case	202995740007_R01C01	0.0	68.8	38.9	85.9	19.2	1.8	2.0	22.7	24.1	19.4	8.4	13.1	3.2	15.0	3.4	26.1	10.3	85.2	15.2	15.5	25.5
Case	202995740027_R06C01	0.0	82.9	62.0	82.5	13.8	1.8	2.0	26.6	20.9	10.9	4.3	7.8	2.2	9.3	2.7	19.9	7.2	79.5	14.1	12.2	20.6
Case	202995740044_R01C01	0.0	85.6	46.2	59.5	20.4	1.7	2.0	26.1	20.0	5.0	3.0	7.4	2.0	5.5	2.0	15.0	7.6	70.9	15.3	15.4	18.0
Case	202995740044_R03C01	0.1	68.2	39.9	54.9	21.0	1.7	2.0	19.5	18.1	3.5	1.7	4.5	1.1	4.6	1.4	10.0	6.1	54.2	10.9	12.6	19.8
Case	202995740044_R07C01	0.0	93.6	39.0	64.6	20.4	1.8	2.0	17.0	15.7	4.4	1.6	6.0	1.4	4.1	1.1	14.4	7.7	50.3	9.1	13.3	18.9
Case	202995740061_R05C01	0.0	77.7	36.1	69.6	19.1	1.8	1.9	23.4	16.5	16.9	6.1	9.3	2.1	14.9	3.5	19.2	8.2	69.5	11.1	14.9	20.1
Case	202995740088_R07C01	0.0	69.5	38.5	75.5	17.7	1.7	2.1	22.7	15.8	17.2	5.6	8.0	1.9	11.6	2.7	20.7	7.9	67.8	11.3	11.8	20.2
Case	202995740113_R03C01	0.0	81.2	41.1	116.9	15.1	1.8	2.0	43.6	24.0	3.2	1.5	4.5	1.2	4.1	1.2	17.3	6.2	55.8	10.0	16.7	20.5
Case	202995740113_R07C01	0.0	83.4	41.7	109.0	15.4	1.8	2.0	25.4	25.6	6.5	2.5	7.5	1.8	7.0	1.8	23.7	7.9	59.7	9.8	19.2	18.1
Case	202995740127_R02C01	0.0	66.4	36.2	110.4	16.6	1.8	2.0	35.0	24.6	16.9	7.8	9.2	2.4	15.4	4.5	19.7	6.3	70.5	14.2	14.6	15.8
Case	202995740134_R01C01	0.0	69.9	43.8	76.4	20.7	1.8	2.0	33.7	22.8	6.4	3.3	7.8	2.1	5.7	1.8	21.9	9.0	77.2	17.0	13.5	21.1
Case	202995740134_R03C01	0.0	84.6	51.1	92.4	18.4	1.7	2.1	25.7	22.0	11.9	5.3	8.1	2.1	7.4	2.2	20.7	7.1	79.2	15.8	15.5	19.8
Case	202995740134_R05C01	0.0	76.6	55.5	94.1	17.3	1.8	1.9	27.8	18.8	5.7	2.4	6.5	1.7	4.3	1.3	18.7	6.3	43.4	8.3	14.7	19.1
Case	202995740134_R07C01	0.0	70.1	58.5	103.6	17.8	1.7	2.0	35.0	18.8	16.6	6.6	9.1	2.2	12.2	3.5	20.2	7.0	71.2	13.5	18.3	16.7
Case	202995740143_R03C01	0.0	86.3	44.5	90.6	18.6	1.8	2.0	34.2	22.0	5.1	2.3	6.9	1.7	5.3	1.5	14.8	6.8	60.1	11.5	14.5	17.9
Case	202995740143_R07C01	0.0	72.3	44.6	87.5	18.6	1.8	2.1	48.6	20.3	3.1	1.2	5.5	1.2	4.2	1.1	22.0	7.7	55.9	9.7	15.6	20.7
Case	203218680044_R01C01	0.0	91.5	45.0	64.6	25.2	1.6	2.0	25.6	20.0	17.4	7.4	9.0	1.8	17.4	4.2	14.3	6.6	71.4	12.0	12.9	16.6
Case	203218680044_R05C01	0.1	98.0	49.9	71.7	22.6	1.6	2.1	20.2	18.8	19.5	6.4	9.2	1.7	13.1	3.2	16.4	6.4	71.6	10.4	13.2	20.1
Case	203218680110_R03C01	0.0	135.5	55.8	101.9	18.2	1.8	2.0	27.2	17.8	15.7	5.3	10.7	2.6	13.8	3.9	14.0	7.5	65.8	11.8	14.0	18.6
Case	203218680110_R05C01	0.0	101.0	68.8	76.7	23.7	1.7	2.1	39.2	15.0	8.0	2.9	8.4	1.8	11.5	3.5	21.6	8.8	79.6	15.0	13.6	23.0
Case	203218680142_R08C01	0.0	81.3	42.9	81.6	19.9	1.7	2.2	34.3	22.6	30.5	11.0	19.0	4.1	3.8	1.2	14.4	13.5	49.7	8.8	14.5	21.9
Case	203218690044_R01C01	0.0	108.2	67.7	77.8	20.3	1.7	1.9	30.4	22.4	13.1	5.3	9.1	2.1	9.4	2.7	17.8	6.5	60.0	10.6	13.2	20.4
Case	203218690044_R05C01	0.0	131.8	58.4	76.2	19.3	1.7	1.9	23.3	15.6	17.4	5.8	8.2	1.8	11.2	2.9	22.6	8.2	59.1	10.2	13.7	19.9
Case	203218690053_R01C01	0.0	101.6	52.2	68.3	23.1	1.7	1.9	30.5	18.8	12.0	5.4	9.0	2.1	13.7	4.1	18.5	6.3	68.2	12.5	13.4	21.1
Case	203218690053_R05C01	0.0	113.5	63.9	91.6	21.0	1.7	2.0	19.3	15.4	10.4	3.3	7.3	1.4	7.3	1.8	23.6	8.2	78.7	12.2	12.1	25.8
Case	203218690066_R05C01	0.0	127.0	72.7	88.3	21.0	1.7	1.9	22.2	16.3	9.5	3.1	6.7	1.3	8.7	2.0	30.1	8.0	81.8	12.0	12.6	26.2
Case	203218690092_R07C01	0.0	100.4	63.7	96.3	20.5	1.8	1.9	31.4	22.3	13.6	5.9	8.6	2.1	14.7	4.3	20.8	6.6	81.7	14.5	14.2	23.4
Case	203724130107_R04C01	0.0	290.0	67.9	66.6	12.0	1.6	2.1	22.1	15.1	15.9	5.9	6.1	1.7	13.4	3.2	13.5	5.2	70.8	12.8	13.6	17.4
Control	200788250007_R02C01	0.0	145.7	160.3	94.9	20.8	1.7	1.9	22.1	18.1	25.6	10.9	16.6	4.7	10.1	3.6	21.9	9.7	57.7	13.3	11.7	19.3
Control	200788250028_R02C01	0.0	50.9	56.9	101.2	20.5	1.6	1.9	24.5	16.1	22.9	9.8	15.6	4.4	9.0	3.4	26.0	9.9	61.8	14.8	10.9	20.6
Control	200788250028_R04C01	0.0	32.4	60.5	90.3	19.2	1.7	2.0	21.7	16.2	23.9	9.1	14.0	3.8	8.0	2.9	22.5	10.6	49.1	10.9	11.5	17.2
Control	200788250028_R06C01	0.1	44.4	67.5	103.0	19.4	1.7	1.9	16.1	13.6	19.2	6.6	13.6	3.6	6.3	2.2	19.3	9.7	47.5	10.5	11.0	19.4
Control	200788250028_R08C01	0.1	70.5	79.7	89.4	17.8	1.8	2.3	16.9	15.0	29.4	9.8	26.2	7.2	10.6	4.1	13.6	14.6	44.6	9.6	10.3	24.7
Control	200788250033_R02C01	0.0	45.4	72.2	84.3	17.8	1.6	1.9	18.6	18.7	18.6	8.2	13.1	4.1	9.0	3.5	21.4	9.0	42.4	11.1	10.4	15.5
Control	200788250033_R06C01	0.1	46.4	62.0	94.6	17.2	1.6	2.1	16.8	12.8	14.8	4.9	10.9	3.2	7.4	2.9	18.5	8.9	46.7	10.4	9.8	17.4
Control	200788250048_R02C01	0.1	50.4	73.6	97.5	17.9	1.6	2.0	21.1	13.0	25.0	9.7	16.2	4.7	10.2	3.7	20.8	9.9	52.4	11.5	11.8	15.7
Control	200819570021_R03C01	0.0	78.7	59.1	91.4	18.3	1.6	2.1	20.0	13.5	6.0	2.1	5.5	1.4	4.4	1.4	13.8	5.4	68.6	12.8	12.3	16.9
Control	200819580028_R06C01	0.0	39.2	36.5	60.0	12.9	1.7	2.1	30.2	22.6	10.8	6.6	4.7	2.8	3.7	2.5	20.9	4.5	40.5	17.8	9.9	12.4
Control	200819580028_R08C01	0.0	33.8	37.9	37.6	10.6	1.6	2.0	24.7	17.6	11.5	6.5	8.8	4.9	4.9	2.8	13.1	4.1	35.6	13.0	11.0	12.2
Control	200819580032_R04C01	0.0	44.5	42.8	61.3	13.2	1.8	2.1	36.4	26.8	13.1	9.9	5.2	2.8	6.0	4.4	16.2	4.9	41.8	18.3	10.9	12.1
Control	200819580032_R06C01	0.0	40.4	34.3	70.9	13.0	1.7	2.0	26.8	14.2	10.4	4.0	4.8	1.8	5.6	1.9	19.7	4.6	40.7	8.4	10.4	12.1
Control	200819580058_R04C01	0.0	34.5	35.3	60.0	22.9	1.7	1.9	30.5	22.2	14.3	7.0	7.4	2.1	7.6	2.7	18.4	5.5	45.7	11.3	12.4	15.1
Control	200819580058_R08C01	0.1	48.0	48.8	60.2	24.8	1.7	2.2	17.6	15.1	25.3	8.3	11.2	2.6	8.1	3.1	16.2	8.1	46.4	10.0	12.6	16.8
Control	200848860087_R03C01	0.0	71.9	88.8	94.1	17.7	1.5	2.2	22.3	16.1	13.3	4.9	5.4	1.5	8.1	2.6	17.0	4.7	63.4	12.0	14.8	13.5
Control	200848860125_R04C01	0.1	67.0	93.5	72.2	15.0	1.6	1.9	14.1	10.8	6.4	2.1	6.0	1.6	4.0	1.1	11.0	4.6	39.6	6.5	12.7	10.8
Control	200848860168_R02C01	0.0	30.8	57.3	42.5	19.8	1.9	2.3	39.2	30.1	14.2	16.3	7.5	3.6	8.7	5.8	10.5	5.7	40.1	18.8	10.6	6.5
Control	200848860168_R04C01	0.0	27.5	53.2	44.0	18.7	2.0	2.2	26.1	23.1	13.5	11.9	7.4	3.5	7.9	4.9	15.4	5.3	36.2	15.3	9.8	6.7
Control	200848860168_R06C01	0.0	21.2	52.6	41.4	17.5	1.8	1.9	27.2	21.3	12.3	9.0	5.5	2.3	6.8	3.8	13.1	5.1	33.7	13.5	10.0	6.5
Control	202908540223_R05C01	0.0	72.3	38.0	71.4	16.7	1.8	2.1	25.4	17.4	13.8	6.2	8.6	2.2	7.9	2.5	17.1	7.1	66.2	13.0	13.2	18.7
Control	202915410004_R01C01	0.0	48.3	19.5	82.7	12.9	1.7	2.0	36.5	24.3	16.6	8.5	11.9	3.7	17.9	5.9	23.5	7.6	45.6	13.9	14.4	12.6
Control	202915410004_R05C01	0.0	50.9	34.2	70.8	17.9	1.7	2.1	19.7	16.3	13.9	6.0	8.8	2.2	10.0	2.9	15.1	6.0	55.7	10.7	11.0	22.4
Control	202915410004_R07C01	0.0	52.4	33.6	67.7	18.1	1.8	2.0	21.0	13.9	20.5	7.5	8.1	2.0	12.8	3.4	16.0	6.9	58.9	10.5	12.3	24.0
Control	202915410083_R05C01	0.0	61.1	31.2	72.8	17.7	1.8	2.0	21.4	20.0	14.8	5.7	7.3	1.7	9.8	2.6	17.2	6.3	60.5	10.5	12.4	20.2
Control	202915410139_R05C01	0.0	65.1	30.5	69.7	18.0	1.8	2.0	21.9	14.7	8.5	3.7	7.5	2.0	8.0	2.5	18.4	6.6	56.0	11.8	15.7	20.1
Control	202915470006_R01C01	0.0	74.2	33.8	103.8	18.0	1.9	2.0	49.3	21.4	10.1	5.2	11.1	3.2	9.6	3.2	25.1	6.6	90.2	17.9	21.0	19.9
Control	202915470006_R03C01	0.0	56.7	31.7	105.5	17.1	1.7	2.1	31.7	21.7	12.3	5.0	8.0	2.1	10.4	3.1	25.3	7.2	78.0	15.0	14.8	22.9
Control	202915470006_R07C01	0.0	75.4	42.2	87.0	16.3	1.8	1.9	22.5	16.4	12.7	4.3	8.5	2.0	9.2	2.4	18.4	7.9	82.6	13.3	13.7	21.7
Control	202915470010_R02C01	0.0	68.1	30.3	131.6	19.1	1.8	2.0	61.2	25.6	6.8	3.0	7.2	1.8	6.7	2.1	23.1	8.0	84.1	16.4	15.6	19.9
Control	202915470010_R06C01	0.0	72.2	34.9	115.5	17.0	1.7	2.0	25.4	18.5	10.8	4.0	7.8	1.9	9.4	2.4	23.2	6.7	88.1	15.3	14.3	18.9
Control	202915470010_R07C01	0.0	79.1	33.7	111.7	16.9	1.8	2.0	35.8	18.3	5.0	1.8	5.5	1.4	5.1	1.4	14.4	7.6	80.1	13.8	12.9	18.4
Control	202915470092_R01C01	0.0	101.3	50.4	86.1	19.0	1.8	2.0	34.4	24.0	2.7	1.4	4.0	1.0	6.1	1.9	17.7	7.9	84.4	17.4	13.7	20.1
Control	202915470092_R03C01	0.0	93.6	50.3	108.2	19.4	1.8	2.0	28.7	21.3	3.3	1.4	5.5	1.3	5.2	1.5	24.0	7.0	85.3	15.2	17.7	18.5
Control	202915470092_R05C01	0.0	107.4	52.4	100.4	17.4	1.7	2.0	29.2	18.4	3.3	1.3	5.1	1.3	5.7	1.6	12.9	7.3	90.7	15.6	15.9	18.9
Control	202915590022_R06C01	0.0	51.5	40.3	103.5	18.3	1.8	2.1	38.1	27.3	21.2	10.7	9.4	2.6	9.5	3.6	16.1	7.4	72.5	16.1	16.9	18.1
Control	202915590060_R01C01	0.0	51.4	22.9	68.3	18.7	1.8	2.1	29.2	19.0	16.1	8.7	8.4	2.1	16.5	5.1	16.6	8.2	80.6	16.7	13.3	17.2
Control	202915590060_R02C01	0.0	49.4	26.1	58.8	18.4	1.8	2.0	27.7	18.2	12.7	6.4	8.2	2.0	16.8	5.1	13.0	6.9	63.5	12.7	11.8	17.8
Control	202915590060_R05C01	0.0	55.8	32.4	74.6	16.2	1.8	2.0	24.2	17.2	5.1	2.2	6.5	1.6	5.3	1.5	13.2	6.8	48.2	8.9	14.0	17.9
Control	202915590060_R07C01	0.1	69.8	30.9	69.3	16.4	1.8	2.2	23.2	16.5	19.9	7.7	14.3	3.6	8.6	2.6	16.0	10.5	63.7	12.3	18.4	17.1
Control	202915590072_R01C01	0.0	54.5	29.6	83.2	19.0	1.9	2.0	34.7	24.9	2.3	1.4	4.0	1.2	3.7	1.5	9.3	6.8	46.5	11.6	17.0	20.7
Control	202915600006_R01C01	0.0	88.2	27.8	112.2	15.9	1.8	2.1	37.9	29.2	8.6	4.8	3.4	1.0	3.3	1.2	10.0	5.0	41.2	8.7	18.4	19.2
Control	202915600006_R03C01	0.0	67.2	32.6	104.8	18.2	1.7	2.0	31.6	25.3	18.7	7.9	8.7	2.2	13.7	4.2	23.8	7.4	93.2	18.4	14.2	22.4
Control	202915600006_R05C01	0.0	71.7	29.0	132.9	15.5	1.7	2.0	29.9	22.1	11.6	5.1	4.9	1.4	3.9	1.2	17.6	5.0	55.4	11.1	17.9	19.7
Control	202915600006_R07C01	0.0	66.0	41.1	92.9	16.5	1.8	2.0	27.0	18.6	17.1	6.6	9.0	2.3	11.7	3.3	15.8	6.7	64.2	11.8	16.0	14.2
Control	202915600016_R04C01	0.0	80.9	33.0	118.5	19.2	1.7	2.0	30.5	21.5	11.9	5.1	8.8	2.2	11.0	3.5	33.1	7.7	83.0	16.5	17.6	17.4
Control	202915600018_R02C01	0.0	57.5	29.3	121.4	18.3	1.8	2.1	32.6	24.8	21.4	10.1	9.2	2.6	10.7	3.6	21.7	7.2	75.5	16.6	16.8	19.1
Control	202915600018_R08C01	0.0	63.2	33.4	92.2	17.1	1.8	2.2	31.6	26.6	23.9	10.3	15.7	4.3	9.2	3.2	22.8	12.2	82.6	17.9	15.7	21.5
Control	202915600036_R03C01	0.0	75.0	30.0	110.2	16.7	1.8	2.0	37.1	23.0	5.5	2.4	5.7	1.6	4.9	1.6	19.6	7.2	64.0	14.2	18.3	19.2
Control	202915600040_R03C01	0.0	57.6	36.1	124.0	17.2	1.8	2.0	37.4	24.5	18.2	7.6	9.9	2.7	15.1	4.5	19.5	8.4	60.8	12.2	13.6	20.4
Control	202915600062_R05C01	0.0	103.1	39.9	123.0	17.5	1.8	2.0	28.7	17.3	18.0	7.1	8.7	2.2	12.9	4.0	21.0	7.0	70.7	13.5	17.6	19.2
Control	202915600062_R07C01	0.0	86.5	36.1	112.5	15.8	1.8	2.1	32.7	21.6	5.1	1.9	6.6	1.7	4.6	1.6	15.3	8.4	75.0	14.8	13.8	22.6
Control	202915600081_R01C01	0.0	75.5	37.9	82.3	18.0	1.8	2.0	47.4	24.6	2.5	1.3	3.8	1.1	4.8	1.7	12.3	6.9	59.3	13.0	16.5	18.4
Control	202915600081_R02C01	0.0	59.3	35.2	67.2	17.9	1.8	1.9	30.2	16.9	9.6	4.4	7.1	1.9	6.3	2.2	21.1	7.7	68.0	15.5	13.0	24.0
Control	202915600081_R06C01	0.0	56.9	31.6	84.5	19.2	1.8	2.1	35.7	15.3	8.1	3.4	6.4	1.6	6.0	1.8	16.2	6.2	66.8	13.2	14.9	20.8
Control	202915600085_R05C01	0.0	69.8	32.7	106.6	17.1	1.8	2.0	31.8	17.7	8.6	3.1	6.2	1.5	7.4	2.0	30.2	7.6	89.7	15.5	14.7	19.8
Control	202915600085_R06C01	0.0	63.0	32.8	123.4	17.3	1.7	2.0	27.4	18.5	6.1	2.1	6.8	1.6	5.7	1.6	20.1	7.1	83.8	14.8	15.0	23.6
Control	202915600094_R02C01	0.0	44.3	30.8	99.1	18.0	1.8	2.0	36.2	31.5	14.3	6.8	9.0	2.4	8.0	2.7	27.2	8.0	91.1	19.8	14.5	21.5
Control	202915600094_R06C01	0.0	53.9	29.8	106.7	18.7	1.8	2.1	31.5	20.3	16.5	7.3	8.3	2.1	10.4	3.3	25.9	8.0	88.6	17.9	13.7	20.1
Control	202915600128_R05C01	0.0	53.0	26.5	108.6	17.2	1.8	2.0	32.9	24.9	5.3	2.3	7.3	1.9	6.1	1.9	13.3	6.8	77.1	15.2	16.4	18.4
Control	202915600128_R07C01	0.0	75.1	29.8	94.2	18.3	1.7	2.1	31.0	19.2	17.8	7.1	9.6	2.4	14.1	4.0	23.1	6.7	77.0	14.1	13.1	18.7
Control	202915600129_R01C01	0.0	67.8	32.1	110.0	18.9	1.8	2.0	44.9	33.4	8.5	4.1	9.3	2.7	6.4	2.3	25.2	6.9	86.2	20.7	14.3	25.7
Control	202915600129_R03C01	0.0	57.6	32.1	128.1	18.2	1.7	2.0	42.4	27.7	17.4	7.0	7.7	2.1	10.7	3.4	20.4	8.4	69.9	14.7	17.5	20.2
Control	202915600129_R05C01	0.0	59.1	27.0	118.0	16.8	1.8	2.0	33.2	26.7	6.5	2.8	6.5	1.8	5.4	1.9	16.9	6.0	56.7	11.8	19.0	19.7
Control	202915600134_R02C01	0.0	56.9	33.4	67.8	19.2	1.8	2.1	30.5	18.6	9.1	4.2	8.1	2.0	11.1	3.4	19.1	7.8	65.4	13.4	13.1	21.2
Control	202915600134_R06C01	0.0	56.4	36.6	73.1	17.6	1.8	2.0	22.9	16.2	15.5	6.4	9.2	2.1	13.0	3.8	18.2	7.5	84.3	15.5	12.3	17.9
Control	202915600139_R05C01	0.0	62.9	37.5	97.7	21.3	1.8	2.1	37.3	20.6	2.8	1.2	3.9	0.9	4.7	1.3	19.5	6.9	58.3	10.8	14.4	24.2
Control	202915600163_R01C01	0.0	69.6	36.9	77.4	16.9	1.7	2.0	37.8	27.7	11.5	5.8	9.6	3.0	13.4	4.1	20.6	7.3	85.9	17.5	18.7	14.2
Control	202915600163_R03C01	0.0	57.2	42.7	83.6	17.7	1.7	2.0	26.1	20.6	12.3	4.8	7.7	2.0	9.8	2.7	15.3	7.8	61.8	12.2	13.1	21.8
Control	202915600163_R05C01	0.0	74.9	37.1	101.7	16.9	1.8	2.0	22.6	19.2	8.9	3.6	6.9	1.8	9.1	2.8	19.5	6.9	80.5	15.2	15.9	22.6
Control	202989310078_R06C01	0.0	160.0	64.8	55.5	14.8	1.8	2.0	33.4	19.1	18.6	11.2	10.2	3.3	7.2	2.4	12.3	6.2	74.0	15.6	16.9	16.1
Control	202989310084_R04C01	0.0	81.8	49.5	70.9	16.0	1.8	2.0	26.2	16.2	9.2	5.8	6.5	2.0	8.0	3.5	15.1	4.4	41.6	8.1	14.3	9.1
Control	202989310084_R08C01	0.0	69.4	48.1	64.8	15.6	1.8	2.0	24.6	16.2	9.5	5.0	8.4	2.1	11.7	3.5	12.8	6.3	59.7	9.2	13.2	9.5
Control	202989310086_R04C01	0.0	93.7	49.1	65.2	17.6	1.7	2.0	26.4	19.9	14.1	6.4	8.5	2.4	15.8	4.7	16.8	6.7	49.4	10.0	13.2	15.0
Control	202989310086_R06C01	0.0	105.3	60.0	72.2	16.1	1.8	2.1	31.5	19.9	9.8	5.8	9.0	2.6	7.2	2.6	12.6	5.1	28.3	4.9	18.1	13.9
Control	202995640096_R06C01	0.0	71.3	37.7	99.8	17.4	1.8	2.0	20.3	19.2	21.3	6.6	9.3	2.1	14.1	3.2	27.8	7.8	80.2	12.6	12.5	19.7
Control	202995640096_R08C01	0.0	70.4	43.2	96.7	17.5	1.8	2.1	24.8	17.4	21.1	6.5	9.8	2.2	12.3	3.0	21.7	7.1	91.5	14.4	12.6	23.6
Control	202995640161_R03C01	0.0	114.8	51.3	74.7	22.4	1.8	2.0	22.2	15.7	15.9	6.6	8.5	2.5	11.1	3.3	19.4	6.6	51.0	11.0	8.8	18.8
Control	202995640161_R07C01	0.0	201.2	70.4	87.1	18.8	1.7	2.1	29.4	23.6	14.4	6.2	8.0	2.0	9.8	3.5	16.6	6.5	54.3	11.4	13.4	20.5
Control	202995740007_R02C01	0.0	72.3	46.3	78.9	18.9	1.8	2.0	30.7	26.0	23.4	10.4	9.8	2.4	20.6	4.8	15.3	7.3	96.9	17.5	13.5	21.8
Control	202995740007_R04C01	0.0	61.1	48.2	80.0	19.1	1.7	2.0	28.7	20.2	23.5	9.0	7.2	2.2	15.8	3.7	26.8	8.1	88.9	15.2	12.2	25.1
Control	202995740007_R06C01	0.0	81.2	41.4	90.4	17.8	1.7	2.1	23.3	20.6	19.0	6.7	8.8	2.1	17.6	4.0	19.7	6.3	64.0	10.2	14.6	20.7
Control	202995740027_R03C01	0.0	63.3	54.0	69.4	12.9	1.8	2.0	51.5	37.0	12.7	8.1	7.1	2.7	15.4	5.7	19.0	5.9	64.1	17.3	12.0	17.0
Control	202995740044_R08C01	0.0	99.5	60.8	68.5	17.5	1.8	2.1	23.8	18.0	21.6	8.7	16.1	4.2	10.3	3.9	15.6	6.7	60.6	11.6	14.1	19.8
Control	202995740053_R07C01	0.0	106.1	54.3	107.3	15.4	1.8	2.1	25.2	25.4	16.2	5.7	7.2	2.1	6.1	1.8	20.5	6.3	58.4	11.7	10.6	21.8
Control	202995740061_R06C01	0.0	71.0	39.9	81.2	17.7	1.7	2.1	21.5	15.9	18.6	5.8	8.9	2.0	13.3	3.0	31.2	8.0	69.3	10.8	12.4	21.5
Control	202995740088_R02C01	0.0	121.0	55.1	55.7	17.4	1.7	2.0	28.8	22.5	12.5	5.2	10.3	2.9	9.5	2.8	19.9	7.2	58.0	13.0	9.8	17.5
Control	202995740113_R04C01	0.0	76.7	43.5	107.9	15.3	1.8	2.0	35.4	23.1	15.1	7.1	8.6	2.4	15.4	4.6	23.9	6.5	87.8	16.1	16.2	17.1
Control	202995740113_R06C01	0.0	83.6	41.8	119.3	14.2	1.8	2.0	28.9	23.1	2.9	1.4	4.7	1.4	4.1	1.3	12.6	5.7	65.5	11.0	17.0	14.1
Control	202995740127_R07C01	0.0	55.6	55.9	88.0	18.4	1.7	2.1	28.4	19.2	17.5	6.3	8.3	2.1	12.7	3.4	24.0	9.1	66.3	13.4	12.9	19.5
Control	202995740134_R02C01	0.0	76.3	44.6	90.5	19.8	1.8	2.1	32.7	21.6	12.6	6.5	8.1	2.2	12.6	4.2	14.5	7.1	65.9	13.9	14.6	14.9
Control	202995740134_R04C01	0.0	73.7	46.0	84.6	18.3	1.7	2.0	29.4	22.6	17.0	7.4	9.0	2.4	13.7	4.2	18.3	6.9	63.1	12.8	15.9	20.8
Control	202995740143_R02C01	0.0	74.2	58.3	98.3	18.9	1.7	2.1	34.7	31.6	3.4	1.7	5.3	1.3	4.5	1.3	15.8	7.8	51.1	10.2	13.5	21.0
Control	202995740143_R04C01	0.0	76.2	47.4	92.1	18.7	1.8	2.0	40.4	21.7	13.7	6.3	8.1	2.0	9.4	2.7	17.3	7.0	69.7	12.8	18.4	15.6
Control	202995740143_R06C01	0.0	105.1	45.6	91.8	18.8	1.8	2.1	42.6	25.5	3.5	1.6	6.1	1.4	4.0	1.2	16.0	8.0	61.9	11.2	13.1	18.4
Control	202995740143_R08C01	0.0	79.5	50.8	76.9	19.0	1.7	2.3	32.5	21.2	26.4	10.7	14.4	3.6	15.1	4.7	17.5	10.0	64.8	12.7	15.3	21.5
Control	203218680110_R02C01	0.1	85.9	81.5	34.0	27.0	2.3	2.5	38.3	35.6	28.0	13.1	16.3	5.1	17.0	7.1	21.2	8.6	46.6	13.3	13.3	16.2
Control	203218680110_R08C01	0.0	87.9	48.4	78.0	18.7	1.7	2.0	32.5	25.1	16.7	7.5	8.9	2.4	12.2	3.9	16.8	6.2	79.2	15.8	12.7	19.7
Control	203218680142_R04C01	0.0	106.4	46.2	78.7	24.3	1.7	1.9	31.9	16.5	11.2	4.3	7.8	1.5	4.6	1.2	18.1	7.0	56.9	8.7	13.8	21.6
Control	203218690039_R06C01	0.0	71.2	48.8	75.4	23.9	1.7	2.0	29.0	20.3	16.2	6.2	8.9	2.0	7.8	2.6	19.5	6.7	61.6	12.0	12.6	18.9
Control	203218690044_R06C01	0.0	96.6	69.8	81.6	20.5	1.7	2.0	28.9	16.3	10.0	3.3	7.6	1.6	4.1	1.1	18.3	6.8	50.2	8.5	12.5	18.6
Control	203218690054_R02C01	0.0	123.3	62.9	75.9	18.9	1.7	1.9	28.6	16.3	9.0	3.4	8.7	2.0	4.8	1.4	16.2	6.6	69.6	11.9	13.4	20.3
Control	203218690066_R08C01	0.0	121.8	54.9	95.8	18.3	1.8	2.1	21.6	13.9	10.6	3.3	9.9	2.2	7.3	1.8	19.9	6.8	71.7	10.8	16.6	23.4
Control	203218690092_R06C01	0.0	119.1	60.9	118.9	19.2	1.7	1.9	32.5	23.5	18.6	7.0	8.2	1.9	11.9	3.3	19.1	7.2	77.1	13.2	14.3	20.3
Control	203218690092_R08C01	0.0	86.8	52.8	100.3	19.1	1.7	2.0	34.7	19.5	15.1	6.8	10.2	2.5	12.8	4.1	19.1	6.3	75.7	14.2	17.0	20.4
Control	203218690093_R02C01	0.0	91.7	16.9	37.0	12.3	2.3	2.2	30.8	32.0	25.1	16.0	5.6	3.5	7.9	5.5	10.8	6.4	43.3	14.7	17.0	10.7
Control	203218690093_R07C01	0.0	89.8	53.5	74.2	24.7	1.8	1.9	26.3	21.2	16.3	7.1	9.5	2.3	10.1	3.6	18.3	6.2	62.6	13.7	13.4	21.8
Threshold Values		0	5	5	5	5	1	1	1	1	1	1	1	1	1	1	1	1	1	1	5	5
Abbreviations: ESKD, end-stage kidney disease; T1DM, type 1 diabetes mellitus

## Sheet: ST2
Supplementary Table ST2: Proportional WCCs for Analysis 1
	Average
	CD8T	CD4T	NK	Bcell	Mono	Gran
Cases	0.0335528	0.103788	0.0198518	0.0201061	0.0908874	0.712425
Controls	0.0524705	0.1415	0.0474676	0.0390304	0.0798641	0.61019
One-Sample Statistics
	N	Mean	Std. Deviation	Std. Error Mean
CD8T	2	0.0430116	0.0133769	0.00945887
CD4T	2	0.122644	0.0266664	0.018856
NK	2	0.0336597	0.0195274	0.0138079
BCELL	2	0.0295682	0.0133815	0.00946214
MONO	2	0.0853758	0.00779462	0.00551163
GRAN	2	0.661307	0.0722912	0.0511176
One-Sample Test
	t	df	Sig. (2-tailed)	Mean Difference	95% Confidence Interval
					Lower	Upper
CD8T	4.54723	1	0.137808	0.0430116	-0.0771747	0.163198
CD4T	6.50423	1	0.0971173	0.122644	-0.116944	0.362232
NK	2.43771	1	0.247828	0.0336597	-0.141787	0.209106
BCELL	3.1249	1	0.197169	0.0295682	-0.0906597	0.149796
MONO	15.4901	1	0.0410415	0.0853758	0.0153439	0.155408
GRAN	12.937	1	0.0491116	0.661307	0.0117968	1.31082
Abbreviations: BCELL, CD19+ B lymphocytes; CD4T, CD4+ T cells; CD8T, CD8+ T cells; df, degrees of freedom; GRAN, CD15+ granulocytes; MONO, CD14+ monocytes; N, number; NK, CD56+ natural killer cells; Std. standard; WCCs, white cell counts

## Sheet: ST3
Supplementary Table ST3: Top-ranked differentially methylated CpG sites for matched individuals with T1DM-ESKD (n=107) vs. T1DM (n=107): FDR p≤x10-8 (Analysis 1)
CpG ID	UCSC_RefGene_Name	Genome_Build	CHR	MAPINFO	Strand	UCSC_RefGene_Accession	UCSC_RefGene_Group	UCSC_CpG_Islands_Name	Relation_to_UCSC_CpG_Island	p-value	Fold-Change	Fold-Change Description (in T1DM-ESKD vs T1DM)
cg03546163	FKBP5	37	6	35654363	R	NM_004117;NM_001145775;NM_001145777;NM_001145776	5'UTR;5'UTR;5'UTR;5'UTR	chr6:35655607-35656856	N_Shore	1.16874e-24	1.83389	Increased
cg03754620		37	20	57697742	R					1.93789e-20	1.47562	Increased
cg12378834	C5orf66	37	5	134646487	F	NM_001277348	5'UTR			2.66488e-20	18.1549	Increased
cg07387310		37	12	92566627	R					1.5149e-19	1.5091	Increased
cg09950449	SYT16	37	14	62547872	F	NM_031914	Body			2.16382e-19	1.30016	Increased
cg05138138	UXS1	37	2	106764528	R	NM_025076	Body			4.04171e-18	1.40013	Increased
cg24825894	PIK3AP1	37	10	98478267	R	NM_152309	Body	chr10:98479725-98480487	N_Shore	5.79171e-18	1.37373	Increased
cg03302822	C10orf28	37	10	99928067	F	NM_014472	5'UTR			5.83658e-18	1.28853	Increased
cg07618110	MS4A1	37	11	60225240	R	NM_021950;NM_152866	5'UTR;5'UTR			7.34452e-18	1.3311	Increased
cg09589728		37	12	96439560	F					7.50315e-18	1.37934	Increased
cg08407409	TNFAIP8	37	5	118721043	F	NM_001286814;NM_001286813;NM_014350;NM_001286817;NM_001286815;NM_001077654	Body;Body;Body;5'UTR;5'UTR;Body			1.03968e-17	1.27609	Increased
cg26277237	KANK1	37	9	631910	R	NM_001256876;NM_001256877;NM_015158	5'UTR;5'UTR;5'UTR			1.1052e-17	1.19523	Increased
cg03816901	LOC152225	37	3	101669711	F	NR_026934	Body			1.28533e-17	1.25676	Increased
cg10743102		37	3	177055590	F					1.31226e-17	1.57167	Increased
cg07524540	TVP23C-CDRT4	37	17	15394016	F	NR_037924;NM_001204478	Body;Body			2.10847e-17	3.75133	Increased
cg06402135	NCK2	37	2	106494706	R	NM_001004722;NM_003581;NM_001004720	Body;Body;Body	chr2:106497787-106498577	N_Shelf	2.46573e-17	1.78891	Increased
cg16805334	C10orf76	37	10	103661276	R	NM_024541	Body			2.66098e-17	1.27672	Increased
cg24112097	BRD1	37	22	50196862	R	NM_014577	Body	chr22:50195822-50196385	S_Shore	3.62425e-17	1.17911	Increased
cg23812312		37	12	90146296	F					4.4468e-17	1.22071	Increased
cg11474081		37	8	129234520	R					4.77031e-17	1.10943	Increased
cg04816311	C7orf50	37	7	1066650	F	NM_001134395;NM_032350;NM_001134396	Body;Body;Body	chr7:1066931-1068245	N_Shore	5.05281e-17	-1.32965	Decreased
cg10179694	LPP	37	3	188164137	R	NM_001167671;NM_001167672;NM_005578	Body;Body;Body			5.71904e-17	1.38649	Increased
cg01891260	VPREB1	37	22	22597869	F	NM_007128	TSS1500			5.73906e-17	1.36021	Increased
cg10553154	C10orf76	37	10	103661271	R	NM_024541	Body			5.929e-17	1.3577	Increased
cg02970086	SLA2	37	20	35272793	R	NM_032214;NM_175077	5'UTR;5'UTR			6.55985e-17	-3.18724	Decreased
cg20541456	CYFIP2	37	5	156696520	F	NM_014376;NM_001037333;NM_014376;NM_001037332	1stExon;5'UTR;5'UTR;5'UTR	chr5:156692812-156693749	S_Shelf	1.02059e-16	1.21206	Increased
cg02328436	HPN-AS1	37	19	35577385	F	NR_024562;NR_024561	Body;Body			1.03638e-16	1.43471	Increased
cg13883173	CFAP57	37	1	43687410	R	NM_001195831	Body			1.14635e-16	1.45274	Increased
cg13935634	GCNT2	37	6	10583769	F	NM_145649;NM_001491	Body;Body			1.14833e-16	-1.6482	Decreased
cg00321459		37	11	72858249	R					1.2876e-16	1.27002	Increased
cg27255456	ACSS2	37	20	33479235	F	NM_018677;NM_001076552;NM_001242393	Body;Body;Body			1.43174e-16	1.27025	Increased
cg14192130	CCR6	37	6	167535764	F	NM_031409;NM_004367	TSS1500;5'UTR			1.56136e-16	1.56723	Increased
cg01560057		37	1	198567998	R					1.90878e-16	1.18932	Increased
cg09322375	TRIM62	37	1	33611399	F	NM_018207	3'UTR	chr1:33612976-33613321	N_Shore	1.9629e-16	-4.86254	Decreased
cg23837625		37	1	9139306	F					1.99755e-16	1.3469	Increased
cg12748148		37	2	30549065	R					2.01698e-16	1.2259	Increased
cg25701417	SENP7	37	3	101109159	R	NM_001282802;NM_001282803;NM_020654;NM_001077203;NM_001282801;NM_001282804	Body;Body;Body;Body;Body;Body			2.04822e-16	1.54305	Increased
cg24879954		37	2	99392104	R					2.48893e-16	-1.37188	Decreased
cg07363850	LOC283710	37	15	31523237	R	NM_001243538	TSS200			2.52472e-16	1.26591	Increased
cg02812264		37	12	67843709	F					2.66383e-16	1.58789	Increased
cg01778030		37	2	60281026	R					2.7072e-16	1.62244	Increased
cg23837520	IL23R	37	1	67659645	R	NM_144701	Body			2.8895e-16	1.37102	Increased
cg02981636		37	3	46311184	R					2.96759e-16	1.65601	Increased
cg27331500	PNOC	37	8	28196022	F	NM_001284244;NM_006228	TSS200;Body			2.9971e-16	1.26057	Increased
cg01502320	TNFRSF13B	37	17	16875558	R	NM_012452	TSS200			3.13644e-16	1.2691	Increased
cg24600701	GALK2	37	15	49508681	F	NM_001001556;NM_002044;NM_001289031;NM_001289030	Body;Body;Body;Body			3.25134e-16	1.20783	Increased
cg11945415		37	6	106096460	R					3.30552e-16	1.47629	Increased
cg25948075	TXNRD3IT1	37	3	126328594	F	NM_001039783	TSS1500			3.45496e-16	1.17042	Increased
cg21877182		37	15	38903252	F					3.52117e-16	1.33203	Increased
cg09001981	KSR2	37	12	118327235	R	NM_173598	Body			3.91543e-16	1.37168	Increased
cg01504248		37	4	77345848	F			chr4:77342010-77342707	S_Shelf	4.03305e-16	1.20266	Increased
cg03846076	STC2	37	5	172743837	F	NM_003714	3'UTR			4.04903e-16	4.04591	Increased
cg18770579	C19orf76	37	19	50191342	F	NM_001101340;NM_198318;NM_198319;NM_001536	TSS1500;Body;Body;Body	chr19:50191330-50191559	Island	4.5265e-16	-1.55241	Decreased
cg20818222		37	6	167493614	R					4.5655e-16	7.35967	Increased
cg03595776		37	6	6765393	F					4.60825e-16	1.18187	Increased
cg20844579	LOC101929596	37	2	38725563	F	NR_110259	Body			4.84977e-16	1.21009	Increased
cg22298224	SART1	37	11	65736639	F	NM_005146	Body			4.87539e-16	2.47704	Increased
cg15464148	LPAR5	37	12	6745057	R	NM_020400	5'UTR			5.89506e-16	1.32406	Increased
cg09574909		37	1	198568084	F					6.15344e-16	1.41069	Increased
cg17938245	PAWR	37	12	80067352	R	NM_002583	Body			6.47128e-16	1.2793	Increased
cg01644640		37	2	40147801	R					6.47544e-16	1.61762	Increased
cg20019267	SIL1	37	5	138304007	R	NM_022464;NM_001037633	Body;Body			6.67233e-16	1.25537	Increased
cg12388888	LILRB1	37	19	55128473	R	NM_006669;NM_006669	1stExon;5'UTR			6.71202e-16	1.37192	Increased
cg26300517		37	4	38732661	F					7.45226e-16	1.4335	Increased
cg06683411		37	4	118693455	F					7.90464e-16	2.73279	Increased
cg05590570	ZC3H12D	37	6	149789879	F	NM_207360	Body			7.9248e-16	1.25064	Increased
cg22846816	ARID5B	37	10	63808857	R	NM_001244638;NM_032199	TSS200;Body			8.13958e-16	1.47294	Increased
cg08264265	SP110	37	2	231091012	F	NM_001185015;NM_001005176;NM_007237;NM_001278453;NM_001278452;NM_001278451	TSS1500;Body;Body;Body;Body;Body			8.39762e-16	1.58507	Increased
cg08815939	VOPP1	37	7	55635255	R	NM_030796	Body			8.44099e-16	1.37589	Increased
cg13420642		37	2	7192675	F					8.62004e-16	1.20828	Increased
cg16767506		37	7	142494244	F			chr7:142494563-142495248	N_Shore	8.68078e-16	1.97616	Increased
cg10384075	ATIC	37	2	216197810	F	NM_004044	Body			8.82507e-16	1.4995	Increased
cg12615906	UPF3A	37	13	115046337	F	NM_080687;NM_023011	TSS1500;TSS1500	chr13:115046754-115048034	N_Shore	8.86185e-16	2.32314	Increased
cg14123900		37	9	92444737	R					9.14314e-16	2.28356	Increased
cg01325079		37	2	105805011	F					9.32814e-16	1.46552	Increased
cg11874091	LIMS1	37	2	109228889	R	NM_004987;NM_001193488;NM_001193482;NM_001193483	5'UTR;5'UTR;Body;Body			1.00165e-15	1.43748	Increased
cg16876219		37	3	197222311	F			chr3:197225631-197226150	N_Shelf	1.01201e-15	1.2211	Increased
cg21039331		37	12	22562721	R					1.01822e-15	1.47322	Increased
cg13523064	SH2B3	37	12	111871707	F	NM_001291424;NM_005475	TSS1500;Body			1.02242e-15	1.29574	Increased
cg18517534	CCDC7	37	10	32939238	F	NM_024688	Body			1.02573e-15	1.55897	Increased
cg25133951		37	1	178575267	F					1.08501e-15	1.63716	Increased
cg07458150	ZBTB20	37	3	114051653	F	NM_015642;NM_001164343;NM_001164342;NM_001164347;NM_001164346;NM_001164345;NM_001164344;NR_121662	3'UTR;3'UTR;3'UTR;3'UTR;3'UTR;3'UTR;3'UTR;Body			1.09429e-15	1.47644	Increased
cg02328601		37	11	129908164	R			chr11:129910305-129910950	N_Shelf	1.1045e-15	1.39231	Increased
cg14050060	TCF4	37	18	53123428	R	NM_001243231;NM_001306207;NM_001243227;NM_001243228;NM_001083962;NM_003199;NM_001243230;NM_001243226	Body;Body;Body;Body;Body;Body;Body;Body			1.11965e-15	1.2064	Increased
cg21448937	CSNK1G3	37	5	122885347	R	NM_001270573;NM_001270574;NM_001031812;NM_001044723;NM_004384;NM_001270572	5'UTR;5'UTR;Body;Body;Body;Body			1.13524e-15	1.44382	Increased
cg04048950		37	1	203294225	R			chr1:203296277-203296929	N_Shelf	1.13929e-15	2.03711	Increased
cg19432791	LZTFL1	37	3	45894556	R	NM_001276378;NM_001276379	5'UTR;Body			1.14356e-15	1.38167	Increased
cg14283140	C9orf9	37	9	135763667	F	NM_018956	Body			1.16634e-15	1.22512	Increased
cg24575926		37	10	76510810	R					1.21895e-15	1.47511	Increased
cg06456315	KDM4B	37	19	5127097	R	NM_015015	Body			1.23309e-15	1.26602	Increased
cg23100976	FNBP1	37	9	132779129	F	NM_015033	Body			1.26319e-15	1.61852	Increased
cg10321486	C1orf21	37	1	184580661	F	NM_030806	Body			1.35318e-15	1.16301	Increased
cg16475993		37	3	98283745	R					1.43384e-15	2.22484	Increased
cg05094429	CCR6	37	6	167536184	R	NM_004367;NM_031409	5'UTR;TSS200			1.51733e-15	1.55141	Increased
cg09919947	LINC00299	37	2	8190454	R	NR_034135	Body			1.54562e-15	1.54753	Increased
cg06153925	RPTOR	37	17	78755379	F	NM_001163034;NM_020761	Body;Body			1.59579e-15	1.50826	Increased
cg01821575		37	14	97847103	F					1.61268e-15	1.30489	Increased
cg20949520		37	8	96240914	R					1.62712e-15	1.17384	Increased
cg06738030		37	2	217487494	R					1.64718e-15	1.56592	Increased
cg03417932	PLCL2	37	3	16954317	R	NM_001144382	Body			1.69029e-15	1.27689	Increased
cg17680611	TPM4	37	19	16191217	F	NM_001145160;NM_003290	Body;Body	chr19:16186789-16188275	S_Shelf	1.69772e-15	1.42743	Increased
cg16380882	LNX1-AS2	37	4	54467689	R	NR_046827	Body			1.73188e-15	1.17569	Increased
cg22895961	LINC00824	37	8	129550109	F	NR_121672	Body			1.80081e-15	7.67598	Increased
cg22559842	CP	37	3	148893045	F	NR_046371;NM_000096	Body;Body			1.82205e-15	1.43556	Increased
cg26098679		37	1	23681008	R					1.85168e-15	-2.87167	Decreased
cg16688050		37	14	22961256	R					1.85826e-15	1.28518	Increased
cg01611115	LPIN2	37	18	2978833	F	NM_014646	5'UTR			1.88336e-15	1.65587	Increased
cg00540464		37	19	16655751	R			chr19:16652513-16653740	S_Shelf	1.89043e-15	1.21173	Increased
cg26745882	LDLRAD4	37	18	13372298	R	NM_181482;NM_181481	5'UTR;5'UTR			1.89065e-15	-51.913	Decreased
cg06754309		37	10	3977396	R					1.94787e-15	1.76538	Increased
cg09586927	EPG5	37	18	43454862	F	NM_020964	Body			1.94925e-15	1.69803	Increased
cg05165263	IRF2	37	4	185317227	F	NM_002199	Body			1.97269e-15	1.82211	Increased
cg05540242	MARCH3	37	5	126347733	F	NM_178450	5'UTR			1.9811e-15	1.35162	Increased
cg16053890	SP110	37	2	231091055	R	NM_001185015;NM_001005176;NM_007237;NM_001278453;NM_001278452;NM_001278451	TSS1500;Body;Body;Body;Body;Body			1.98538e-15	1.72978	Increased
cg09390241		37	4	8174148	R					2.1181e-15	1.81666	Increased
cg16769027	MME	37	3	154829128	F	NM_007287;NM_000902;NM_007288;NM_007289	Body;Body;Body;Body			2.18805e-15	1.43284	Increased
cg25060738	SCML4	37	6	108108559	F	NM_001286408;NM_198081	5'UTR;5'UTR			2.22037e-15	-1.7295	Decreased
cg13353542		37	9	80826125	R					2.23333e-15	5.72161	Increased
cg01523767	ZHX2	37	8	123811301	R	NM_014943	5'UTR			2.23836e-15	2.51058	Increased
cg05773382		37	14	22946935	R					2.31182e-15	1.24142	Increased
cg07412470		37	7	128735362	F					2.38577e-15	13.7923	Increased
cg17385190	SEC14L2	37	22	30805058	F	NM_001291932;NM_033382;NM_001204204;NM_012429	Body;Body;Body;Body			2.4323e-15	-1.69349	Decreased
cg08361864		37	12	7764043	R					2.46623e-15	1.20407	Increased
cg09283219		37	12	59776631	R					2.6111e-15	1.42252	Increased
cg09800648		37	1	120636386	F					2.6166e-15	1.17898	Increased
cg20259210	RCSD1	37	1	167620788	F	NM_052862	Body			2.6523e-15	1.47788	Increased
cg03671627	PIKFYVE	37	2	209185667	R	NM_015040	Body			2.73547e-15	1.20945	Increased
cg10955607	SLCO3A1	37	15	92408074	R	NM_013272;NM_001145044	Body;Body			2.75668e-15	1.2814	Increased
cg09974897	B3GNT7	37	2	232261864	F	NM_145236	Body	chr2:232260100-232261134	S_Shore	2.81783e-15	1.27499	Increased
cg08390169		37	14	106406171	R					2.83823e-15	1.32806	Increased
cg00517080	VPS26B	37	11	134098583	F	NM_052875	Body	chr11:134093696-134095491	S_Shelf	2.84742e-15	1.47833	Increased
cg02368508	TNFRSF17	37	16	12060182	F	NM_001192	Body			2.88395e-15	1.51733	Increased
cg08933467	FCRL1	37	1	157776690	R	NM_001159398;NM_052938;NM_001159397	Body;Body;Body			2.89519e-15	1.45259	Increased
cg27567319		37	4	153001160	R					2.89594e-15	1.70301	Increased
cg04492438	DTX3	37	12	57997387	F	NM_178502;NM_001286246;NM_001286245	TSS1500;TSS1500;TSS1500			2.94355e-15	2.58297	Increased
cg15103566	LOC100506457	37	2	12443780	F	NR_110196	Body			2.96615e-15	-3.76225	Decreased
cg09966085	SETBP1	37	18	42588939	R	NM_015559	Body			3.00104e-15	2.52601	Increased
cg02298788	FRMD4B	37	3	69337696	R	NM_015123	Body			3.03362e-15	1.45091	Increased
cg08944352		37	10	112620730	R					3.12626e-15	1.31137	Increased
cg06616903		37	1	172788029	F					3.19459e-15	1.41689	Increased
cg02122920	PTCRA	37	6	42883534	R	NM_138296	TSS200	chr6:42879279-42879623	S_Shelf	3.32061e-15	1.19018	Increased
cg07455003	PRF1	37	10	72358941	F	NM_005041;NM_001083116	Body;Body	chr10:72360255-72360605	N_Shore	3.32796e-15	1.3003	Increased
cg22489329	C11orf74	37	11	36653370	F	NR_077243;NM_001276727;NM_001276726;NM_001276725;NM_001276724;NM_001276723;NM_001276722;NM_138787	Body;Body;Body;Body;Body;Body;Body;Body			3.38239e-15	1.43766	Increased
cg19544466	JAG1	37	20	10651506	R	NM_000214	Body	chr20:10652573-10655611	N_Shore	3.39562e-15	1.40942	Increased
cg15079957	RNF4	37	4	2489588	F	NM_002938;NM_001185010;NM_001185009	5'UTR;5'UTR;5'UTR			3.45832e-15	1.55808	Increased
cg18999855	AGPAT4	37	6	161663295	R	NM_020133	5'UTR			3.47398e-15	1.23197	Increased
cg06456847	ARID5B	37	10	63808883	R	NM_001244638;NM_032199	TSS200;Body			3.61784e-15	1.51917	Increased
cg20666585		37	15	31523186	F					3.63103e-15	1.19135	Increased
cg20169746		37	6	166615934	F					3.7897e-15	1.26474	Increased
cg00440194		37	11	95436310	R					3.84714e-15	1.68261	Increased
cg19247448		37	3	187653484	F					3.86068e-15	1.67305	Increased
cg21915449	HAVCR1	37	5	156456672	F	NM_012206;NM_001099414	3'UTR;3'UTR			3.93108e-15	1.58437	Increased
cg06453117	CD82	37	11	44625831	R	NM_002231;NM_001024844	Body;Body			3.97834e-15	1.21598	Increased
cg20977024	RSBN1	37	1	114336683	R	NM_018364	Body			4.01859e-15	1.26692	Increased
cg20078270		37	3	30290161	R					4.04143e-15	1.31331	Increased
cg16362474		37	1	63358974	R					4.18676e-15	1.40125	Increased
cg24562595		37	18	45517470	F					4.32828e-15	1.30712	Increased
cg05717123	CX3CR1	37	3	39314701	R	NM_001337;NM_001171174;NM_001171172;NM_001171171	5'UTR;Body;5'UTR;5'UTR			4.37294e-15	1.22103	Increased
cg27089538	XKR6	37	8	10974821	R	NM_173683	Body			4.43876e-15	1.39717	Increased
cg14454186		37	10	3800461	R					4.48903e-15	1.77123	Increased
cg09839120		37	7	150365999	F					4.50927e-15	1.58061	Increased
cg06806711	MS4A1	37	11	60223291	R	NM_152866;NM_021950;NM_021950;NM_152866	1stExon;1stExon;5'UTR;5'UTR			4.54503e-15	-2.22913	Decreased
cg04270489		37	11	85827505	F					4.57812e-15	1.58942	Increased
cg26203998	LOC285766	37	6	183775	F	NR_126020	Body			4.70133e-15	1.34954	Increased
cg01787439		37	11	111321252	F					4.76746e-15	1.37199	Increased
cg21752492	SLC44A1	37	9	108122345	R	NM_080546;NM_001286730	Body;Body			4.79807e-15	1.34566	Increased
cg09626678		37	2	9920169	R					4.87334e-15	2.04752	Increased
cg27465837	TRIM55	37	8	67039178	R	NM_184087;NM_184086;NM_184085;NM_033058	TSS200;TSS200;TSS200;TSS200			5.03716e-15	1.28121	Increased
cg24495350	HEXA	37	15	72651198	F	NM_000520	Body			5.09696e-15	1.25884	Increased
cg02528630		37	8	101512608	R					5.1239e-15	1.38366	Increased
cg21637761	CYTSB	37	17	20107320	R	NM_001033554;NM_152904;NM_001033555;NM_001033553	Body;Body;Body;Body			5.28769e-15	1.19331	Increased
cg12228343	EIF4G3	37	1	21416141	R	NM_003760;NM_001198803;NM_001198802;NM_001198801	5'UTR;5'UTR;5'UTR;5'UTR			5.46726e-15	-2.05355	Decreased
cg03092631		37	10	33406660	F					5.693e-15	1.37423	Increased
cg00795538	PLEKHA6	37	1	204238921	R	NM_014935	Body			5.87002e-15	1.18626	Increased
cg00506299	RFTN1	37	3	16469127	R	NM_015150	Body			5.94516e-15	-1.62339	Decreased
cg26908895	MED12L	37	3	150983731	F	NM_053002;NM_014879	Body;5'UTR			6.01284e-15	1.1714	Increased
cg07414118		37	11	118152086	F					6.11545e-15	1.17197	Increased
cg12959966		37	3	56759314	F					6.33951e-15	2.3147	Increased
cg01476124		37	12	778341	F					6.35783e-15	1.39676	Increased
cg24790800		37	7	26008481	F					6.41682e-15	1.66995	Increased
cg00021764	RGS10	37	10	121262234	F	NM_002925;NM_001005339	Body;Body			6.4435e-15	1.4	Increased
cg18676586	TNFRSF17	37	16	12058834	F	NM_001192	TSS200			6.48364e-15	1.41632	Increased
cg04501020	LINC01080	37	13	80586582	R	NR_104138	Body			6.48581e-15	1.38834	Increased
cg05736499	LOC283335	37	12	53445115	R	NR_033854;NM_198316;NM_015319;NM_170754	Body;5'UTR;Body;Body	chr12:53441384-53441706	S_Shelf	6.55579e-15	1.73296	Increased
cg12197357		37	1	228930267	R					6.60643e-15	1.5963	Increased
cg05813673	SCFD2	37	4	53862521	R	NM_152540	Body			6.6176e-15	-1.84964	Decreased
cg15241519	SORL1	37	11	121440892	R	NM_003105	Body			6.92738e-15	1.25835	Increased
cg22431883	CEP41	37	7	130042701	F	NR_046443;NM_018718;NM_001257159;NM_001257158	Body;Body;Body;Body			6.96908e-15	1.26389	Increased
cg08035913	USP28	37	11	113710843	R	NM_001301029;NM_020886	Body;Body			7.01071e-15	1.21357	Increased
cg16500279	TRIM34	37	11	5652863	F	NM_001003827;NM_021616;NM_130390;NM_001003819	5'UTR;5'UTR;TSS1500;Body			7.02864e-15	1.27507	Increased
cg16861615		37	10	90031307	R					7.04361e-15	7.80064	Increased
cg04796432		37	9	5500538	R					7.16088e-15	2.45229	Increased
cg20005536	AGBL4	37	1	49255621	R	NM_032785	Body			7.18771e-15	1.60271	Increased
cg02773549		37	6	14656116	F					7.24165e-15	1.33387	Increased
cg09328678	LINC01366	37	5	169761251	R	NR_108025;NR_108024;NR_026945	Body;Body;Body			7.29281e-15	1.29671	Increased
cg12897164	FBXO32	37	8	124529273	R	NM_148177;NM_058229	5'UTR;Body			7.4428e-15	1.65894	Increased
cg23453101		37	1	235183916	R					7.44896e-15	1.33119	Increased
cg21469813	SMCHD1	37	18	2687758	R	NM_015295	Body			7.48005e-15	1.29815	Increased
cg24137448	SNX11	37	17	46189113	R	NM_152244;NM_013323	5'UTR;5'UTR	chr17:46184836-46185174	S_Shelf	7.73015e-15	1.38398	Increased
cg01446492		37	15	85859864	R					7.83953e-15	1.86915	Increased
cg10391228		37	8	59222640	R					8.08766e-15	1.33867	Increased
cg08232500		37	8	8143585	R					8.0974e-15	1.40469	Increased
cg09529552	ERG	37	21	39807400	R	NM_001243432;NM_182918;NM_004449;NM_001136154;NM_001243428;NM_001291391;NM_001136155;NM_001243429	Body;Body;Body;Body;Body;Body;5'UTR;5'UTR			8.33074e-15	1.23066	Increased
cg10604091	DLEU2	37	13	50650086	F	NR_002612	Body			8.35329e-15	1.22916	Increased
cg23828876	PCYT1A	37	3	196001706	R	NM_005017	5'UTR			8.36591e-15	1.88912	Increased
cg16177830	TNFRSF17	37	16	12059019	F	NM_001192;NM_001192	1stExon;5'UTR			8.36905e-15	1.22852	Increased
cg19135414	LSP1	37	11	1875098	R	NM_002339	Body			8.53006e-15	1.91446	Increased
cg14677380	CMTM7	37	3	32470449	F	NM_181472;NM_138410	Body;Body			8.56734e-15	1.70351	Increased
cg25065430	RAB31	37	18	9758225	R	NM_006868	Body			8.70926e-15	1.90279	Increased
cg07510596	LINC01258	37	4	38511195	R	NR_110951	Body			8.74234e-15	1.4879	Increased
cg13539789	PYHIN1	37	1	158901032	R	NM_198930;NM_198929;NM_198928;NM_152501	TSS1500;TSS1500;TSS1500;TSS1500			8.77743e-15	1.35237	Increased
cg24638257		37	14	22852391	F					8.80031e-15	1.18824	Increased
cg13261550		37	7	106022036	F					8.91981e-15	1.30156	Increased
cg01772824	SSH2	37	17	28041399	R	NM_033389;NM_001282129;NM_001282131;NM_001282130	Body;Body;Body;Body			9.04725e-15	1.19303	Increased
cg08153812	NFATC2	37	20	50021369	F	NM_001258295;NM_001258297;NM_173091;NM_001258292;NM_001258294;NM_001258296;NM_012340;NM_001136021	Body;Body;Body;Body;Body;Body;Body;Body			9.16681e-15	1.61452	Increased
cg05554782		37	11	76384692	R			chr11:76381449-76382295	S_Shelf	9.18491e-15	1.21549	Increased
cg15265384		37	19	7410716	R					9.70332e-15	2.52432	Increased
cg24198765	ARHGEF38	37	4	106473540	R	NM_001242729;NM_017700	TSS1500;TSS1500			9.83021e-15	-1.31475	Decreased
cg17474560		37	2	238364539	F					9.90567e-15	1.36822	Increased
cg21872009	PPY2	37	17	26573693	F	NR_002181	TSS1500	chr17:26577493-26577890	N_Shelf	9.93172e-15	1.33114	Increased
cg01323675		37	4	111208492	R					1.00166e-14	3.44318	Increased
cg11361954	C7orf65	37	7	47701131	F	NM_001123065	3'UTR			1.00527e-14	1.36897	Increased
cg17510849		37	10	112116398	R					1.01647e-14	2.112	Increased
cg24928870		37	13	103623051	F					1.02667e-14	1.21391	Increased
cg07768103	RNF44	37	5	175956344	F	NM_014901	Body			1.03203e-14	1.27938	Increased
cg05713943	MBNL2	37	13	97912352	F	NM_001306070;NM_144778;NM_207304	5'UTR;5'UTR;5'UTR			1.0413e-14	-1.26446	Decreased
cg11713268	TBC1D4	37	13	75940239	R	NM_014832;NM_001286658;NM_001286659	Body;Body;Body			1.06094e-14	1.38483	Increased
cg10668363	ZNF175	37	19	52076691	R	NM_007147	Body	chr19:52074311-52074536	S_Shelf	1.06299e-14	-1.34437	Decreased
cg11630392	GPR171	37	3	150920964	R	NM_013308;NM_053002;NM_013308	1stExon;Body;5'UTR			1.07446e-14	2.87524	Increased
cg08284097		37	12	32178932	F					1.0806e-14	2.2179	Increased
cg09489811	ARHGEF38	37	4	106473527	R	NM_001242729;NM_017700	TSS1500;TSS1500			1.08595e-14	-1.48111	Decreased
cg02910483		37	2	148055636	R					1.10058e-14	1.57809	Increased
cg23842572	MPRIP	37	17	17030253	F	NM_015134;NM_201274	Body;Body			1.11286e-14	1.40185	Increased
cg27101620	LOC100506457	37	2	12217126	F	NR_110198;NR_110197;NR_110196	Body;Body;Body			1.11959e-14	1.19254	Increased
cg10210690	C1orf175	37	1	55138059	F	NM_001039464;NR_026782	Body;Body			1.12e-14	1.40944	Increased
cg04198360	PEG10	37	7	94296291	R	NM_015068;NM_001040152	3'UTR;3'UTR	chr7:94293609-94293864	S_Shelf	1.15479e-14	1.44219	Increased
cg20444209	WBP2NL	37	22	42418735	F	NM_152613	Body			1.15576e-14	-1.30515	Decreased
cg15030584		37	13	27927676	R					1.1617e-14	1.34422	Increased
cg01849093		37	11	110876141	R					1.17904e-14	1.63722	Increased
cg15067003	KIF2A	37	5	61638093	F	NM_001243952;NM_004520;NM_001243953;NM_001098511	Body;Body;Body;Body			1.18316e-14	1.26103	Increased
cg06490962		37	21	37037234	F					1.22587e-14	1.44261	Increased
cg17973778	ARID5B	37	10	63808852	R	NM_001244638;NM_032199	TSS200;Body			1.2526e-14	1.44588	Increased
cg20832271		37	8	123119572	R					1.28554e-14	1.29433	Increased
cg12092579	RASAL2	37	1	178380975	F	NM_004841;NM_170692	Body;Body			1.30769e-14	1.38513	Increased
cg24998197		37	8	60197574	F					1.31573e-14	1.15315	Increased
cg03795437		37	3	19582304	R					1.32523e-14	1.35027	Increased
cg24836020	FAM49A	37	2	16837805	R	NM_030797	5'UTR			1.33232e-14	1.16432	Increased
cg01232250		37	7	129176298	F					1.34008e-14	1.25629	Increased
cg14100191		37	2	178034634	F					1.35169e-14	1.47018	Increased
cg03283134		37	3	112233510	F					1.35875e-14	1.45558	Increased
cg23108106		37	13	41092361	R					1.39233e-14	1.22752	Increased
cg01167556	DGKA	37	12	56323639	R	NM_001345	TSS1500	chr12:56325774-56326223	N_Shelf	1.42007e-14	-1.55955	Decreased
cg01032911	FOXP1	37	3	71139496	R	NM_001244815;NM_032682;NM_001244816;NM_001244814;NM_001244812;NM_001244810;NM_001244808	Body;Body;Body;Body;Body;Body;Body			1.43163e-14	1.30816	Increased
cg15419333		37	16	72798073	R					1.43827e-14	1.1817	Increased
cg16339042	TNFAIP8	37	5	118689638	F	NM_001286813;NM_001286814;NM_001286817;NM_001286815;NM_001077654	TSS1500;Body;5'UTR;5'UTR;Body	chr5:118691401-118691759	N_Shore	1.45854e-14	2.32306	Increased
cg08846579		37	6	14090363	F					1.47853e-14	1.18389	Increased
cg09512453	ASRGL1	37	11	62120239	R	NM_025080;NM_001083926	Body;Body			1.49852e-14	1.5348	Increased
cg08122691	SCAF11	37	12	46378401	F	NM_004719	5'UTR			1.52973e-14	-1.66861	Decreased
cg22881435	RAB11FIP1	37	8	37732086	F	NM_025151;NM_001002233;NM_001002814	Body;TSS1500;Body			1.54442e-14	1.36827	Increased
cg17897895		37	15	70611976	R					1.54644e-14	1.22747	Increased
cg12018179		37	6	167493383	F					1.5483e-14	1.47926	Increased
cg25563187	UPF3A	37	13	115046058	F	NM_080687;NM_023011	TSS1500;TSS1500	chr13:115046754-115048034	N_Shore	1.55334e-14	1.99086	Increased
cg26426910	TMEM217	37	6	37207838	F	NR_104443;NR_104442;NM_145316;NM_001162900;NM_001286401	Body;Body;5'UTR;5'UTR;5'UTR			1.58534e-14	4.97884	Increased
cg09372614		37	13	114909276	R			chr13:114912875-114913457	N_Shelf	1.63282e-14	1.29282	Increased
cg26540402	PRF1	37	10	72358913	R	NM_005041;NM_001083116	Body;Body	chr10:72360255-72360605	N_Shore	1.6693e-14	1.27564	Increased
cg06258764	C10orf54	37	10	73510169	R	NM_022153;NM_022124	3'UTR;Body			1.69729e-14	1.9669	Increased
cg08798862	FAM38A	37	16	88832532	F	NM_001142864	Body			1.72761e-14	1.34754	Increased
cg05824215	CCR6	37	6	167536046	R	NM_031409;NM_004367	TSS200;5'UTR			1.74313e-14	1.30435	Increased
cg17755545	CSRNP3	37	2	166443975	F	NM_024969;NM_001172173	5'UTR;5'UTR			1.75198e-14	1.22251	Increased
cg04438162	ZNF407	37	18	72707209	F	NM_017757	Body			1.75394e-14	1.76437	Increased
cg05692712	PPP1R16B	37	20	37502192	R	NM_015568;NM_001172735	Body;Body			1.76219e-14	1.69238	Increased
cg20809861		37	10	121452979	F					1.77066e-14	1.33859	Increased
cg12639429	TTC39C	37	18	21572622	R	NM_153211	TSS200			1.77689e-14	1.33174	Increased
cg05324597	MIR646HG	37	20	58756236	F	NR_046099	Body			1.81186e-14	1.15824	Increased
cg04434154	TUBG2	37	17	40812837	F	NM_016437	Body	chr17:40811232-40811597	S_Shore	1.82035e-14	1.34998	Increased
cg15916636		37	13	105701166	F					1.82915e-14	1.32498	Increased
cg13504858		37	11	117874181	R					1.84022e-14	1.50641	Increased
cg14588884		37	14	65603375	R					1.84442e-14	1.25375	Increased
cg02382160	PALM2	37	9	112675531	F	NM_001037293;NM_053016;NM_007203;NM_147150	Body;Body;Body;Body			1.86773e-14	1.26575	Increased
cg06810264	MTURN	37	7	30197017	R	NM_152793	Body			1.92756e-14	2.72059	Increased
cg05770700	CNST	37	1	246755034	F	NM_001139459;NM_152609	Body;Body			1.93138e-14	1.21921	Increased
cg09362585	LZTS1-AS1	37	8	20134398	F	NR_047509	Body			1.9743e-14	1.25004	Increased
cg05081659		37	3	52333086	F					1.97501e-14	1.22879	Increased
cg01362959	METTL24	37	6	110632518	R	NM_001123364	Body			2.00192e-14	1.43711	Increased
cg13669740	TIGIT	37	3	114012833	R	NM_173799;NM_173799	5'UTR;1stExon			2.02433e-14	1.25464	Increased
cg24976875	FAM117A	37	17	47792648	R	NM_030802	Body			2.02494e-14	1.40552	Increased
cg20055861	MAP2K5	37	15	68055293	R	NM_145160;NM_002757	Body;Body			2.03371e-14	1.72453	Increased
cg20776362	SV2C	37	5	75647612	R	NM_001297716	Body			2.03604e-14	1.50012	Increased
cg09092528	DCPS	37	11	126175760	F	NM_014026	Body	chr11:126173539-126174042	S_Shore	2.05054e-14	2.49472	Increased
cg24466909		37	1	198488561	R					2.0714e-14	1.30057	Increased
cg24140528		37	17	30158473	R					2.09951e-14	1.25554	Increased
cg04495317	FAM167A	37	8	11280258	F	NM_053279;NR_026814	3'UTR;Body			2.11669e-14	1.6309	Increased
cg18037513	STMN3	37	20	62272103	F	NM_001276310;NM_015894;NR_075070	3'UTR;3'UTR;Body	chr20:62272291-62273972	N_Shore	2.12699e-14	1.81938	Increased
cg13676992	FARS2	37	6	5506553	F	NM_006567	Body			2.1278e-14	1.1817	Increased
cg11878944		37	13	81052155	F					2.17226e-14	1.32895	Increased
cg11277907	CHD6	37	20	40196338	F	NM_032221	5'UTR			2.18645e-14	1.27051	Increased
cg06962633	NAV2	37	11	19928849	R	NM_001111018;NM_145117;NM_182964;NM_001244963	Body;Body;Body;Body			2.19576e-14	1.21686	Increased
cg24296397	BSN	37	3	49692537	F	NM_003458	Body	chr3:49690022-49690329	S_Shelf	2.20653e-14	3.03787	Increased
cg09313442	NR1H4	37	12	100866309	R	NM_005123;NM_001206977;NM_001206978;NM_001206979	TSS1500;TSS1500;TSS1500;TSS1500			2.2122e-14	-3.99387	Decreased
cg16125894		37	1	180915357	R					2.22925e-14	1.49445	Increased
cg11247613	LOC100422737	37	6	107192832	R	NR_033557	Body			2.24406e-14	1.34858	Increased
cg06810730	ABI3	37	17	47290952	F	NM_001135186;NM_016428	Body;Body			2.2651e-14	1.39528	Increased
cg21443659		37	2	217745721	R					2.29033e-14	3.25221	Increased
cg01033844	CDC25B	37	20	3780586	R	NM_001287524;NM_001287518;NM_001287517;NM_001287516;NM_021873;NM_021872;NM_004358;NM_001287522;NM_001287520;NM_001287519	TSS200;Body;Body;Body;Body;Body;Body;Body;Body;Body	chr20:3776618-3777374	S_Shelf	2.31637e-14	1.32874	Increased
cg07586956		37	2	70336043	R					2.32547e-14	1.5845	Increased
cg08409347		37	7	30241229	R					2.33335e-14	1.40378	Increased
cg19324139		37	3	34290115	F					2.35038e-14	1.85796	Increased
cg13765961	MS4A1	37	11	60223238	F	NM_152866;NM_021950	TSS200;TSS200			2.35509e-14	1.48303	Increased
cg25458346	USP43	37	17	9603312	F	NM_153210;NM_001267576	Body;Body			2.36873e-14	1.24105	Increased
cg04079260	SETBP1	37	18	42297128	R	NM_001130110;NM_015559	Body;Body			2.38021e-14	1.46167	Increased
cg25242968		37	16	79317678	F					2.38332e-14	1.36504	Increased
cg22871707	KIRREL3	37	11	126297193	F	NM_032531;NM_001301097	Body;Body			2.39349e-14	1.27206	Increased
cg18226451	PLEKHG3	37	14	65191003	F	NM_001308147	5'UTR			2.41326e-14	1.36946	Increased
cg07715304	CEP85L	37	6	118978256	F	NM_001178035	5'UTR			2.42498e-14	1.49148	Increased
cg17477578		37	8	129552914	F					2.45673e-14	1.50019	Increased
cg13917614	CNP	37	17	40125660	R	NM_033133	Body			2.46107e-14	1.36494	Increased
cg06298751	BCAR3	37	1	94080808	F	NM_001261410;NM_003567;NM_001261409;NM_001261408	TSS1500;Body;Body;Body			2.46666e-14	1.39152	Increased
cg01360627	TNF	37	6	31544931	F	NM_000594	Body	chr6:31548436-31549277	N_Shelf	2.49018e-14	1.51709	Increased
cg08657729	RBFOX2	37	22	36146067	R	NM_001082577;NM_014309;NM_001031695;NM_001082576;NM_001082579;NM_001082578	Body;Body;Body;Body;Body;Body			2.51001e-14	1.20795	Increased
cg06587767	PIP5K1C	37	19	3691013	R	NM_012398;NM_001195733;NM_001300849	Body;Body;Body	chr19:3687786-3688262	S_Shelf	2.54778e-14	-2.35961	Decreased
cg20019675	SPIDR	37	8	48572058	F	NR_104581;NM_001080394;NM_001282916;NM_001282919	Body;Body;Body;Body			2.565e-14	-4.67859	Decreased
cg00432884	GLIPR2	37	9	36148527	R	NM_022343;NM_001287013;NM_001287011;NM_001287010;NR_104640;NR_104639;NR_104638;NR_104637;NR_104641;NR_104640;NR_104639;NR_104638;NR_104637;NM_001287011;NM_001287012;NM_022343;NM_001287010;NM_001287014;NM_001287013	ExonBnd;ExonBnd;ExonBnd;ExonBnd;ExonBnd;ExonBnd;ExonBnd;ExonBnd;Body;Body;Body;Body;Body;Body;Body;Body;Body;Body;Body			2.60448e-14	1.43018	Increased
cg17659636		37	22	48581422	F					2.60561e-14	9.20165	Increased
cg11749142	MTURN	37	7	30197085	R	NM_152793	Body			2.60699e-14	1.99714	Increased
cg08276755		37	20	30196714	F			chr20:30196118-30196585	S_Shore	2.62599e-14	-2.32381	Decreased
cg17726760	SMAD3	37	15	67439412	R	NM_001145102;NM_001145103;NM_005902	5'UTR;Body;Body			2.68135e-14	1.74775	Increased
cg26493346	MAPK8IP3	37	16	1812273	R	NM_001040439;NM_015133	Body;Body	chr16:1814084-1814482	N_Shore	2.68565e-14	-3.08295	Decreased
cg08118354	OR13J1	37	9	35870488	F	NM_001004487	TSS200			2.6867e-14	1.68177	Increased
cg07713291	ATXN1	37	6	16577265	R	NM_001128164;NM_000332	5'UTR;5'UTR			2.70564e-14	1.3471	Increased
cg12018809	LPAR5	37	12	6745171	R	NM_020400;NM_020400	1stExon;5'UTR			2.70988e-14	-2.00076	Decreased
cg11936289		37	10	33407061	F					2.7203e-14	1.40135	Increased
cg21070053	PKD1L1	37	7	47872909	R	NM_138295	Body			2.80128e-14	1.21857	Increased
cg12830752	ODZ4	37	11	79108069	R	NM_001098816	5'UTR			2.80791e-14	2.37609	Increased
cg10839320	DNAH6	37	2	85009198	R	NM_001370	Body			2.86087e-14	1.74951	Increased
cg17533118		37	2	204664739	F					2.86881e-14	1.44088	Increased
cg24310395	CX3CR1	37	3	39309435	F	NM_001171174;NM_001171171;NM_001337;NM_001171172	Body;5'UTR;5'UTR;5'UTR			2.91061e-14	1.752	Increased
cg14126884	RAPGEF1	37	9	134533116	R	NM_198679;NM_005312	Body;Body			2.97692e-14	1.27256	Increased
cg13301618		37	20	49745844	R					3.01912e-14	1.31722	Increased
cg07033577	MSI2	37	17	55540785	R	NM_138962;NM_170721	Body;Body			3.04807e-14	1.28335	Increased
cg14284211	FKBP5	37	6	35570224	F	NM_001145777;NM_004117;NM_001145776;NM_001145775	Body;Body;Body;Body			3.05848e-14	1.2678	Increased
cg09110771		37	20	13662385	F					3.08905e-14	1.45262	Increased
cg22874664		37	20	57752991	F					3.10153e-14	1.40031	Increased
cg25917500		37	10	34035779	R					3.14322e-14	1.17169	Increased
cg16348380	SHANK2	37	11	70336520	F	NR_110766;NM_133266;NM_012309	Body;Body;Body	chr11:70332266-70333413	S_Shelf	3.19416e-14	1.40603	Increased
cg19187756		37	3	23753801	F					3.20139e-14	1.29687	Increased
cg13092082		37	1	192602520	R					3.20988e-14	1.25189	Increased
cg07966155	KALRN	37	3	124373219	F	NM_001024660;NM_007064	Body;Body			3.21598e-14	1.26382	Increased
cg04068959		37	3	187687611	F					3.25985e-14	1.21949	Increased
cg23683853	KCNQ5	37	6	73886830	F	NM_001160132;NM_001160134;NM_001160133;NM_001160130;NM_019842	Body;Body;Body;Body;Body			3.27219e-14	1.20303	Increased
cg21400896	ABI3	37	17	47288569	F	NM_001135186;NM_016428	Body;Body			3.28586e-14	1.39734	Increased
cg08051678	IPCEF1	37	6	154570975	F	NM_001130700;NM_015553;NM_001130699	Body;Body;Body			3.31138e-14	1.66977	Increased
cg21281167		37	1	62799248	R					3.3454e-14	1.60533	Increased
cg21248060	C7orf50	37	7	1039957	F	NM_001134395;NM_032350;NM_001134396	Body;Body;Body	chr7:1039874-1040096	Island	3.35572e-14	1.38533	Increased
cg15438734	C10orf11	37	10	77811027	F	NM_001305581;NR_131178;NM_032024	Body;Body;Body			3.41535e-14	1.347	Increased
cg02555211		37	1	31232867	R					3.41769e-14	1.47643	Increased
cg22702130	CACNA1D	37	3	53746997	F	NM_000720;NM_001128840;NM_001128839	Body;Body;Body			3.45759e-14	1.33487	Increased
cg17251713	SERPINB7	37	18	61443038	F	NM_003784;NM_001040147	5'UTR;5'UTR			3.46889e-14	1.42481	Increased
cg27194209	COLQ	37	3	15508974	F	NM_080538;NM_080539;NM_005677	Body;Body;Body			3.4694e-14	1.5184	Increased
cg19341927	RIN3	37	14	93082230	F	NM_024832	Body			3.49774e-14	1.68648	Increased
cg03221779	SETD3	37	14	99897083	R	NM_032233;NM_199123	Body;Body			3.52345e-14	1.27142	Increased
cg26099918	LINC00841	37	10	44409234	R	NR_033846	Body			3.53852e-14	1.43662	Increased
cg00934087	PPM1G	37	2	27614310	F	NM_002707;NM_177983	Body;Body	chr2:27616205-27616440	N_Shore	3.55525e-14	1.39887	Increased
cg00829063		37	2	8596070	R			chr2:8596907-8597573	N_Shore	3.55734e-14	1.16745	Increased
cg18920397	LY9	37	1	160765805	R	NM_001033667;NM_002348	TSS200;TSS200			3.57216e-14	2.58569	Increased
cg24904276	KCNQ5	37	6	73798340	R	NM_001160132;NM_001160134;NM_001160133;NM_001160130;NM_019842	Body;Body;Body;Body;Body			3.60821e-14	1.24652	Increased
cg25268526	XYLT1	37	16	17502886	R	NM_022166	Body			3.63946e-14	1.32069	Increased
cg09594622	TNFAIP8	37	5	118689955	R	NM_001286813;NM_001286814;NM_001286817;NM_001286815;NM_001077654	TSS1500;Body;5'UTR;5'UTR;Body	chr5:118691401-118691759	N_Shore	3.65085e-14	1.34374	Increased
cg12964770		37	2	64710206	F					3.69754e-14	-1.37607	Decreased
cg11815205	RIN3	37	14	93043858	F	NM_024832	Body			3.7035e-14	-1.19369	Decreased
cg00583797		37	9	137098466	R					3.73123e-14	1.18405	Increased
cg21296632	ADGRV1	37	5	90355362	F	NR_003149;NM_032119	Body;Body			3.76228e-14	1.70116	Increased
cg12973541		37	10	4178005	F					3.77575e-14	2.8949	Increased
cg20447066	ZDHHC14	37	6	157824908	F	NM_024630;NM_153746	Body;Body			3.78246e-14	1.20636	Increased
cg10418021	LZTFL1	37	3	45957347	R	NM_001276379;NM_001276378	TSS200;TSS200			3.82722e-14	1.96153	Increased
cg04190888		37	10	49879914	F					3.85296e-14	1.14208	Increased
cg01460835	AMPD3	37	11	10510719	R	NM_001172431;NM_000480;NM_001025390;NM_001025389;NM_001172430	Body;Body;Body;Body;Body			3.85784e-14	1.36623	Increased
cg02789354		37	1	25357289	F					3.90121e-14	1.46589	Increased
cg22879476	KCNJ6	37	21	39114939	R	NM_002240	Body			3.94659e-14	1.28539	Increased
cg01135588	LOC101929541	37	1	212440983	F	NR_125984	Body			3.97683e-14	1.48689	Increased
cg18315468	DGKD	37	2	234330835	R	NM_152879;NM_003648	Body;Body			3.98231e-14	1.48698	Increased
cg13505359		37	8	8159502	R					4.05653e-14	1.25888	Increased
cg16479923		37	6	18491607	F					4.08587e-14	1.22314	Increased
cg03767003	GALNT2	37	1	230259588	R	NM_001291866;NM_004481	Body;Body			4.10865e-14	1.45542	Increased
cg04264560		37	16	27125068	R			chr16:27121011-27121241	S_Shelf	4.11859e-14	1.22677	Increased
cg21850149	AXIN1	37	16	399226	F	NM_003502;NM_181050	5'UTR;5'UTR			4.12566e-14	1.21081	Increased
cg26225827	ZAP70	37	2	98329399	R	NM_001079	TSS1500			4.12825e-14	1.73037	Increased
cg14229001	LOC101928731	37	12	94132881	F	NR_110093;NR_110092;NM_003805	TSS1500;TSS1500;Body			4.15878e-14	15.6846	Increased
cg01485693	CAMK2B	37	7	44313836	R	NM_172081;NM_172079;NM_172080;NM_172078;NM_001293170;NM_001220;NM_172084;NM_172083;NM_172082	Body;Body;Body;Body;Body;Body;Body;Body;Body			4.23481e-14	1.19036	Increased
cg15508223	LOC100130691	37	2	178213318	R	NR_026966	Body			4.27779e-14	1.42937	Increased
cg04468813		37	5	35854549	R					4.28859e-14	1.60226	Increased
cg12781518		37	6	32236003	F					4.3197e-14	1.16035	Increased
cg13554018	SPIN1	37	9	91091556	F	NM_006717	3'UTR			4.35017e-14	1.96336	Increased
cg06557319	EBF1	37	5	158247203	F	NM_001290360;NM_024007;NM_182708	Body;Body;Body			4.36786e-14	1.23873	Increased
cg12653452	TIAM2	37	6	155437754	F	NM_012454	5'UTR			4.37653e-14	1.26982	Increased
cg23821920	MED15	37	22	20905256	F	NM_001293236;NM_015889;NM_001003891;NM_001293234;NM_001293235;NM_001293237	Body;Body;Body;Body;Body;Body			4.37761e-14	1.25234	Increased
cg27475774	IL5	37	5	131879688	F	NM_000879	TSS1500			4.41874e-14	1.53127	Increased
cg01887280	AMPH	37	7	38441666	R	NM_001635;NM_139316	Body;Body			4.41877e-14	1.39151	Increased
cg26357116	PDE8B	37	5	76675528	F	NM_001029852;NM_001029851;NM_003719;NM_001029854;NM_001029853	Body;Body;Body;Body;Body			4.45417e-14	11.123	Increased
cg04236980	FBXO34	37	14	55800924	F	NM_017943;NM_152231	5'UTR;5'UTR			4.45589e-14	1.37957	Increased
cg03615068	IQGAP3	37	1	156508800	F	NM_178229	Body			4.5036e-14	1.70601	Increased
cg27186198		37	12	123386220	R					4.54935e-14	1.62621	Increased
cg25075375		37	1	158303775	F					4.58665e-14	1.56206	Increased
cg05045391	L3MBTL4	37	18	6249208	R	NM_173464	Body			4.60636e-14	1.35108	Increased
cg22637658	LOC101928269	37	21	37368048	R	NR_110418	Body			4.62067e-14	3.5143	Increased
cg27406521	BLK	37	8	11351770	F	NM_001715;NM_001715	1stExon;5'UTR			4.63964e-14	1.51446	Increased
cg16740064	LOC101928135	37	3	35338316	F	NR_110817	Body			4.69883e-14	1.63682	Increased
cg09068718	CACNA1C	37	12	2613496	R	NM_001167625;NM_001129841;NM_001129842;NM_001129832;NM_001167623;NM_001129835;NM_001129843;NM_001129827;NM_000719;NM_001129829;NM_001129840;NM_001129838;NM_001129836;NM_001129834;NM_001167624;NM_199460;NM_001129837;NM_001129844;NM_001129831;NM_001129830;N	Body;Body;Body;Body;Body;Body;Body;Body;Body;Body;Body;Body;Body;Body;Body;Body;Body;Body;Body;Body;Body;Body;Body			4.69918e-14	1.38519	Increased
cg06393340	RASGRP1	37	15	38833471	F	NM_005739;NM_001128602;NM_001306086	Body;Body;Body			4.70911e-14	1.18784	Increased
cg18504367		37	4	185251156	F					4.72397e-14	1.31433	Increased
cg02513778	IGSF6	37	16	21658718	F	NM_005849;NM_001288660;NM_001288659;NM_016025;NM_001077180	Body;Body;Body;Body;Body			4.74881e-14	1.66493	Increased
cg00269041	CYFIP2	37	5	156698625	R	NM_001037333;NM_001291722;NM_001291721;NM_014376	5'UTR;5'UTR;5'UTR;5'UTR			4.7539e-14	1.60441	Increased
cg06827339		37	12	9854747	R					4.77311e-14	1.24972	Increased
cg05265707		37	5	157986062	F					4.79561e-14	1.27843	Increased
cg23149098	EXOC4	37	7	133169151	F	NM_021807	Body			4.83738e-14	1.55268	Increased
cg10221075		37	7	30292587	R					4.84389e-14	-2.90429	Decreased
cg02364564		37	1	185381462	F					4.9014e-14	1.15769	Increased
cg01345514		37	4	54507492	F					4.95515e-14	1.1859	Increased
cg25050332		37	11	316088	R			chr11:315739-316539	Island	4.96451e-14	1.7115	Increased
cg04595171	DCTN2	37	12	57933495	R	NM_001261412;NM_006400;NM_001261413	Body;Body;Body			4.96918e-14	-4.55089	Decreased
cg12626076	SLCO3A1	37	15	92399195	F	NM_001145044;NM_013272	Body;Body	chr15:92396013-92397682	S_Shore	5.02545e-14	1.35603	Increased
cg00024269	DLEU1	37	13	50961671	F	NR_109974	Body			5.06078e-14	1.84315	Increased
cg18434246		37	5	123912954	R					5.06375e-14	1.53485	Increased
cg12377473		37	11	128494797	R					5.12066e-14	-4.86854	Decreased
cg20477259	TNF	37	6	31544960	F	NM_000594	Body	chr6:31548436-31549277	N_Shelf	5.15816e-14	1.63778	Increased
cg08344925		37	2	130194986	F					5.17734e-14	1.64133	Increased
cg08659902	ZNF586	37	19	58286731	R	NM_001204814;NM_001077426;NM_017652	5'UTR;Body;Body			5.19451e-14	1.18928	Increased
cg08786003	FCRL3	37	1	157670710	R	NM_052939	TSS200			5.1984e-14	1.29702	Increased
cg14943792	UTRN	37	6	144675582	R	NM_007124	Body			5.20712e-14	1.45227	Increased
cg14412134	MTHFD1	37	14	64912417	R	NM_005956	Body			5.32613e-14	1.3639	Increased
cg20872930	LOC400867	37	21	40259397	F	NR_120405	Body			5.35031e-14	1.29349	Increased
cg21525141		37	15	70592930	F					5.40658e-14	2.10521	Increased
cg02556155		37	3	114052269	R					5.42867e-14	1.26397	Increased
cg24523221		37	11	118794975	R			chr11:118795950-118796819	N_Shore	5.44273e-14	-1.21551	Decreased
cg01685380		37	3	16562674	F					5.44868e-14	1.61356	Increased
cg04640972		37	10	8373522	R					5.46978e-14	2.14847	Increased
cg21809516	MAP4K5	37	14	50988575	R	NM_006575;NM_198794	Body;Body			5.50584e-14	1.41203	Increased
cg13344434	FKBP5	37	6	35570573	R	NM_001145775;NM_001145776;NM_004117;NM_001145777	Body;Body;Body;Body			5.57655e-14	1.34496	Increased
cg13912418	ITGA9	37	3	37615071	R	NM_002207	Body			5.64126e-14	1.33895	Increased
cg17756056		37	15	70592610	R					5.67792e-14	1.29271	Increased
cg19901685		37	1	167399005	R					5.72272e-14	1.33356	Increased
cg01927172		37	4	114946507	F					5.74292e-14	1.46291	Increased
cg04086935	FARS2	37	6	5314959	F	NM_006567	5'UTR			5.74389e-14	1.34503	Increased
cg02231590	ITM2C	37	2	231737958	R	NM_001012516;NM_030926;NM_001012514	Body;Body;Body			5.74924e-14	1.62052	Increased
cg11942358		37	17	27388119	F					5.75099e-14	-2.07856	Decreased
cg24219974		37	6	14729722	F					5.83597e-14	1.45692	Increased
cg24069502	TMEM123	37	11	102286198	R	NM_052932	Body			5.84083e-14	4.02601	Increased
cg10936163	SERINC5	37	5	79535989	R	NM_001174072;NR_126061;NR_126060;NM_178276;NM_001174071	Body;Body;Body;Body;Body			5.84845e-14	1.65842	Increased
cg05927789	TTC7A	37	2	47171414	R	NM_020458	Body	chr2:47167858-47168978	S_Shelf	5.99488e-14	-1.23926	Decreased
cg12429457	CADM3	37	1	159165439	F	NM_021189;NM_001127173	Body;Body			6.02925e-14	1.32358	Increased
cg03983540	ZNF341	37	20	32366491	R	NR_104259;NM_001282933;NM_032819;NM_001282935	Body;Body;Body;Body			6.10739e-14	1.36524	Increased
cg00003929	CD180	37	5	66484833	F	NM_005582	Body			6.12466e-14	1.36071	Increased
cg02630294	PLA2G4A	37	1	186868975	F	NM_024420	Body			6.13625e-14	1.36601	Increased
cg10768883	ADAM19	37	5	156914541	F	NM_033274	Body			6.23419e-14	1.2035	Increased
cg24809269	FAM100B	37	17	74260692	F	NM_182565	TSS1500	chr17:74261127-74262282	N_Shore	6.23613e-14	1.43236	Increased
cg13103051	ST8SIA5	37	18	44260790	F	NM_013305	Body	chr18:44259905-44260451	S_Shore	6.26432e-14	1.17221	Increased
cg02243795	MLLT1	37	19	6248784	F	NM_005934	Body			6.47576e-14	1.15703	Increased
cg23266258		37	14	23000539	F					6.48672e-14	1.91271	Increased
cg14900902		37	1	172616593	R					6.70188e-14	1.76094	Increased
cg04915079	KIAA1683	37	19	18385851	F	NM_001145305;NM_001145304;NM_025249	TSS1500;TSS1500;TSS1500			6.72426e-14	-4.79601	Decreased
cg14665891	C10orf11	37	10	77536561	F	NM_001305581;NR_131178	Body;Body			6.78759e-14	1.27781	Increased
cg02475740	SPINK2	37	4	57684552	R	NR_073419;NR_073417;NR_073418;NM_001271722;NM_001271718;NM_001271720;NM_021114;NM_001271719;NM_001271721	Body;Body;Body;Body;Body;Body;Body;Body;Body	chr4:57687610-57687906	N_Shelf	6.82737e-14	1.4853	Increased
cg11811625	PRR5	37	22	45079203	F	NM_001017528;NM_001017529;NM_015366;NM_001017530;NM_001198721	5'UTR;5'UTR;5'UTR;5'UTR;Body			6.84898e-14	1.47863	Increased
cg08402059	TIFA	37	4	113203768	R	NM_052864	5'UTR	chr4:113206832-113207278	N_Shelf	6.85161e-14	1.26105	Increased
cg24940706	TCF3	37	19	1648682	F	NM_003200;NM_001136139	Body;Body	chr19:1646117-1646713	S_Shore	7.03151e-14	1.26512	Increased
cg03264728	RHBDD1	37	2	227774155	F	NM_001167608;NM_032276	Body;Body			7.04779e-14	1.23221	Increased
cg21057107	DNM2	37	19	10908762	R	NM_001005362;NM_001005360;NM_004945;NM_001190716;NM_001005361	Body;Body;Body;Body;Body			7.05738e-14	1.46357	Increased
cg14889891	ITGAL	37	16	30482593	F	NM_002209;NM_001114380	TSS1500;TSS1500	chr16:30485382-30485721	N_Shelf	7.05978e-14	2.42337	Increased
cg14270401		37	1	92021596	F					7.10895e-14	1.3378	Increased
cg02091031	MAN2B2	37	4	6593070	R	NM_015274;NM_001292038	Body;Body			7.13325e-14	1.19144	Increased
cg07749047		37	7	87861087	R					7.17547e-14	1.17765	Increased
cg24212696	ACOXL	37	2	111812810	F	NM_001142807	Body			7.18486e-14	1.74515	Increased
cg27550441	PARN	37	16	14530550	F	NM_001134477;NM_002582	3'UTR;3'UTR			7.28159e-14	1.43515	Increased
cg27253035	UXS1	37	2	106761185	R	NR_045607;NM_001253875;NM_025076	Body;Body;Body			7.32319e-14	1.47668	Increased
cg24425149	TBC1D4	37	13	75991251	R	NM_014832	Body			7.35937e-14	1.53769	Increased
cg21070062	TTC9	37	14	71132266	R	NM_015351	Body			7.364e-14	1.50294	Increased
cg07313828	GFOD1	37	6	13375743	F	NM_018988;NM_001242630;NM_001242628	Body;5'UTR;5'UTR			7.37394e-14	1.46779	Increased
cg08961454	LINC00536	37	8	117243882	R	NR_046215	Body			7.39939e-14	1.28161	Increased
cg16196663		37	3	15404322	R					7.43016e-14	1.41966	Increased
cg22280254	ZMIZ1-AS1	37	10	80760839	R	NR_024429;NR_015429;NR_024431	Body;Body;Body			7.46816e-14	1.96278	Increased
cg00644683	RAPGEF1	37	9	134542246	R	NM_198679;NM_005312;NM_001304275	Body;Body;Body			7.48489e-14	1.32265	Increased
cg24916358	FAM53B	37	10	126315761	F	NM_014661	Body			7.60131e-14	-1.46129	Decreased
cg16108430		37	14	22681178	R					7.66024e-14	1.37304	Increased
cg24008510		37	1	226633056	R					7.71125e-14	1.62547	Increased
cg07859177		37	15	57098497	R					7.8444e-14	1.3089	Increased
cg04329351	ANXA11	37	10	81955971	F	NM_145868;NM_145869;NM_001157	5'UTR;5'UTR;5'UTR			7.85704e-14	1.3708	Increased
cg14637146		37	1	192508256	R					7.91921e-14	-3.86406	Decreased
cg08428972		37	19	18133184	F					7.9773e-14	1.46185	Increased
cg11328665	SEPT9	37	17	75446304	R	NM_001113496;NM_001293697;NM_001113493;NM_001113494;NM_001113492;NM_001293696;NM_001293695;NM_001113491;NM_006640	TSS1500;TSS1500;Body;Body;Body;Body;Body;Body;Body	chr17:75447477-75447821	N_Shore	8.06503e-14	1.42674	Increased
cg04655320		37	12	27301960	R					8.1669e-14	-14.7746	Decreased
cg18627139	SYT16	37	14	62548033	F	NM_031914	Body			8.18509e-14	1.20556	Increased
cg13562898	KIAA1614	37	1	180905132	F	NM_020950	Body	chr1:180904316-180904711	S_Shore	8.36331e-14	1.2418	Increased
cg02329183		37	10	96996226	R					8.40459e-14	1.46812	Increased
cg02251917	LOC101927156	37	2	182133334	R	NR_130784	Body			8.46562e-14	1.44616	Increased
cg22411799		37	4	55432937	F					8.61033e-14	1.54081	Increased
cg12260811	WWOX	37	16	79115817	R	NM_016373;NM_001291997	Body;Body			8.68416e-14	1.48594	Increased
cg21033653	ACOXL	37	2	111808598	F	NM_001142807	Body			8.81146e-14	1.6586	Increased
cg12924105	LZTFL1	37	3	45957730	R	NM_001276379;NM_001276378	TSS1500;TSS1500			8.82473e-14	1.78269	Increased
cg02874616	MACROD2	37	20	15837968	F	NM_080676;NM_001033087	Body;5'UTR			8.87934e-14	1.24015	Increased
cg03457801		37	1	175194834	R					9.06713e-14	1.35458	Increased
cg05099692		37	12	52674256	F					9.08075e-14	5.41539	Increased
cg24212738	MIR548H4	37	15	69396631	R	NR_031680	Body			9.131e-14	1.2428	Increased
cg17045395		37	5	88377300	F					9.13939e-14	1.16925	Increased
cg16697344		37	18	3319784	F					9.19315e-14	1.36389	Increased
cg08595439		37	13	42980027	F					9.19985e-14	1.4482	Increased
cg18747276	XBP1	37	22	29193159	R	NM_001079539;NM_005080	Body;Body	chr22:29196082-29196962	N_Shelf	9.20861e-14	-1.29518	Decreased
cg09998038		37	10	75654563	F					9.21354e-14	1.3143	Increased
cg06713373	SLC12A8	37	3	124837734	R	NM_024628	Body			9.38841e-14	1.19107	Increased
cg26816268		37	1	206763683	R					9.54044e-14	1.54743	Increased
cg13442656	NR5A1	37	9	127246382	R	NM_004959	Body	chr9:127249545-127249996	N_Shelf	9.57291e-14	-1.55904	Decreased
cg07023759		37	8	103577100	F					9.66131e-14	1.17734	Increased
cg20641673	EPS15L1	37	19	16493683	R	NR_047665;NM_001258374;NR_047666;NM_021235;NM_001258375	Body;Body;Body;Body;Body			9.69592e-14	1.58121	Increased
cg04016276		37	11	123333163	F					9.95214e-14	1.43776	Increased
cg02177653		37	17	69918132	F					9.95998e-14	1.29655	Increased
cg07802484	GLB1	37	3	33103528	R	NM_001079811;NM_000404;NM_001135602	Body;Body;Body			1.00228e-13	1.47687	Increased
cg17406943	AUTS2	37	7	69363474	F	NM_001127232;NM_015570;NM_001127231	Body;Body;Body			1.00381e-13	1.31556	Increased
cg08443124	GNG7	37	19	2681039	R	NM_052847	5'UTR			1.01798e-13	1.16695	Increased
cg15241587	LINC01522	37	20	46611985	R	NR_110027;NR_109942	Body;Body			1.01838e-13	1.40587	Increased
cg00768577	WNK2	37	9	96077410	R	NM_001282394;NM_006648	Body;Body	chr9:96080113-96080330	N_Shelf	1.03628e-13	1.42515	Increased
cg08282589	GPATCH2	37	1	217794428	R	NM_001297754;NM_018040	Body;Body			1.04843e-13	1.38187	Increased
cg24442367	ANKRD55	37	5	55419860	F	NM_024669	Body			1.04857e-13	1.72266	Increased
cg10866307	CBLB	37	3	105551645	R	NM_170662	Body			1.05356e-13	1.42961	Increased
cg04624895		37	6	149398638	R					1.0611e-13	1.17609	Increased
cg01291375		37	6	170753313	R			chr6:170755650-170755892	N_Shelf	1.06528e-13	1.17959	Increased
cg22702093	EMB	37	5	49724693	R	NM_198449	Body			1.06619e-13	1.87996	Increased
cg21594685		37	2	172366647	F					1.06995e-13	1.28809	Increased
cg05077263	CASP6	37	4	110612052	F	NM_032992;NM_001226	Body;Body			1.08136e-13	1.41812	Increased
cg04213565		37	5	35900039	F					1.08155e-13	-1.51023	Decreased
cg05088356	MAST4	37	5	66124167	F	NM_015183;NM_001164664;NM_198828	TSS1500;Body;Body			1.08335e-13	1.40149	Increased
cg24517899	LHPP	37	10	126290093	R	NM_022126;NM_001167880	Body;Body			1.09376e-13	1.25767	Increased
cg04355884	TMPRSS6	37	22	37475946	R	NM_001289000;NM_001289001;NM_153609	Body;Body;Body			1.09934e-13	1.26665	Increased
cg08241406	ARID5B	37	10	63808875	F	NM_001244638;NM_032199	TSS200;Body			1.10835e-13	1.51903	Increased
cg12871593	SCML4	37	6	108038173	F	NM_001286409;NM_001286408;NM_198081	Body;Body;Body			1.11141e-13	10.3273	Increased
cg03664302		37	6	135407598	R					1.11973e-13	1.38686	Increased
cg11265237		37	20	42409992	F					1.12728e-13	1.48701	Increased
cg17417241		37	5	159869979	F					1.13064e-13	1.16012	Increased
cg18655807	SLC25A32	37	8	104418702	F	NR_102337;NR_102338;NM_030780	Body;Body;Body			1.13391e-13	1.68931	Increased
cg09256360		37	19	12111146	F					1.1341e-13	1.31851	Increased
cg23147204		37	16	50693309	F					1.13734e-13	2.94309	Increased
cg12694142		37	1	28217105	R					1.15924e-13	1.14244	Increased
cg00636096		37	1	198488894	R					1.16415e-13	1.72051	Increased
cg26072246	CHD9	37	16	53103805	F	NM_025134	5'UTR			1.16424e-13	1.54795	Increased
cg23228178	PADI4	37	1	17633681	F	NM_012387	TSS1500			1.16941e-13	1.65878	Increased
cg07907474	SEMA3C	37	7	80502612	F	NM_006379	Body			1.18609e-13	-1.22375	Decreased
cg22664560		37	20	40261655	R					1.18702e-13	1.57001	Increased
cg14222574		37	13	27894470	F					1.19145e-13	1.58329	Increased
cg07882317	B4GALT6	37	18	29233338	R	NM_004775	Body			1.19221e-13	1.2105	Increased
cg06505263	TLN2	37	15	63004434	F	NM_015059	Body			1.19952e-13	1.20659	Increased
cg06851151		37	5	133436368	R					1.2072e-13	214.025	Increased
cg06983746	FASLG	37	1	172628065	F	NM_000639	TSS200			1.21183e-13	1.63735	Increased
cg04868886		37	15	38963972	R					1.21452e-13	9.4346	Increased
cg05137073	ELFN2	37	22	37782822	R	NM_052906;NR_110512	5'UTR;Body			1.22564e-13	1.29503	Increased
cg05301596	CR2	37	1	207632560	F	NM_001877;NM_001006658	Body;Body			1.22817e-13	2.06025	Increased
cg24982532	DDX60L	37	4	169304803	F	NM_001012967	Body			1.22842e-13	1.19757	Increased
cg00334274		37	22	30474915	F			chr22:30476012-30476530	N_Shore	1.23071e-13	1.37089	Increased
cg04449166		37	19	52110485	F					1.24595e-13	1.99055	Increased
cg27183818		37	1	85764021	R					1.24727e-13	1.37562	Increased
cg07168939	PSCA	37	8	143763412	R	NM_005672	Body			1.24843e-13	12.1062	Increased
cg20199626		37	1	26925800	R					1.25345e-13	1.60605	Increased
cg19621475	CELF2	37	10	11242921	F	NM_001025077;NM_006561;NM_001083591;NM_001025076	Body;Body;Body;Body			1.25355e-13	1.48383	Increased
cg00565090	SNORD23	37	19	48258258	F	NR_003048;NM_015710	TSS1500;Body			1.25391e-13	3.07681	Increased
cg14705821	PIK3R5	37	17	8862021	R	NM_001251855;NM_001251853;NM_001251852;NM_001251851;NM_001142633	5'UTR;5'UTR;5'UTR;5'UTR;5'UTR			1.25866e-13	1.52288	Increased
cg04579254	SP140	37	2	231090745	F	NM_001005176;NM_007237	Body;Body			1.25892e-13	1.36906	Increased
cg18871892		37	5	68035750	F					1.26088e-13	1.37935	Increased
cg07521515		37	1	110363867	F					1.26242e-13	1.52783	Increased
cg17505469		37	10	8373450	R					1.26753e-13	1.65023	Increased
cg13076829		37	18	45530698	R			chr18:45534581-45535018	N_Shelf	1.27815e-13	1.2359	Increased
cg22640510	LITAF	37	16	11669349	R	NR_024320;NM_004862;NM_001136473;NM_001136472	Body;5'UTR;5'UTR;5'UTR			1.2795e-13	1.30094	Increased
cg17768768	CARD11	37	7	2948123	R	NM_032415	Body	chr7:2946236-2946463	S_Shore	1.28106e-13	1.21487	Increased
cg20330031		37	12	10438681	F					1.2814e-13	1.28139	Increased
cg25088113	PATL2	37	15	44969494	F	NM_001145112	TSS1500			1.28195e-13	1.41658	Increased
cg04390191	SP110	37	2	231090628	R	NM_001185015;NM_001005176;NM_007237;NM_001278453;NM_001278452;NM_001278451	TSS200;Body;Body;Body;Body;Body			1.28277e-13	1.42658	Increased
cg03459185		37	10	15250411	F					1.28334e-13	1.39634	Increased
cg06039667	CMTM7	37	3	32478497	F	NM_181472;NM_138410	Body;Body			1.28696e-13	1.14281	Increased
cg07334644		37	1	14009082	F					1.28733e-13	1.23787	Increased
cg15775556		37	2	242669474	F					1.29808e-13	1.39375	Increased
cg03935228	SRPK2	37	7	104771546	R	NM_182691;NM_001278273;NM_182692	Body;Body;Body			1.30806e-13	1.20936	Increased
cg10913077	ARHGEF3	37	3	57080664	R	NM_001128615	5'UTR			1.31224e-13	1.38871	Increased
cg23223071	PHACTR1	37	6	13259871	F	NM_001242648;NM_030948	Body;Body			1.32325e-13	1.13892	Increased
cg07263283	CDH23	37	10	73458450	R	NM_001171931;NM_001171930;NM_022124	Body;Body;Body			1.33198e-13	1.84537	Increased
cg09744501		37	16	14050769	F					1.33985e-13	1.31748	Increased
cg18282243		37	2	204667641	F					1.34571e-13	1.43788	Increased
cg23174662	HIF1A	37	14	62166083	F	NM_001530;NM_181054	Body;Body	chr14:62161847-62163231	S_Shelf	1.34684e-13	1.82551	Increased
cg16556156	CLEC16A	37	16	11270041	R	NM_015226	Body	chr16:11267892-11268211	S_Shore	1.35739e-13	1.19945	Increased
cg12479035	MIR548Q	37	9	109782465	F	NR_031752;NR_126029	Body;Body			1.36576e-13	1.73759	Increased
cg06988557		37	13	42929382	R					1.36702e-13	1.51785	Increased
cg09494694	SNX29P1	37	16	21379458	R	NR_045011	Body			1.37262e-13	1.32906	Increased
cg16264549	SH3TC1	37	4	8223566	R	NM_018986	Body			1.37427e-13	1.2195	Increased
cg26026450	CXCR5	37	11	118756203	R	NM_001716	Body			1.37487e-13	1.18593	Increased
cg14259466	ADAM8	37	10	135090997	F	NM_001109;NM_001164489;NM_001164490	TSS1500;TSS1500;TSS1500	chr10:135089969-135090491	S_Shore	1.37653e-13	1.22727	Increased
cg16280667	CXCR5	37	11	118754593	F	NM_001716;NM_001716	5'UTR;1stExon			1.38239e-13	1.2327	Increased
cg11312836	FMO6P	37	1	171122542	R	NR_002601	Body			1.38784e-13	2.18304	Increased
cg04996645	LINC00152	37	2	87820882	R	NR_024205;NR_024206;NR_024204	Body;Body;Body			1.39579e-13	1.25435	Increased
cg03329533		37	13	47117138	F					1.39724e-13	1.41809	Increased
cg06983939	SNX29P1	37	16	21369654	R	NR_045011	Body			1.40079e-13	1.24765	Increased
cg10242565	TNS3	37	7	47420961	R	NM_022748	Body			1.40498e-13	2.37869	Increased
cg12780098	HIVEP2	37	6	143176331	R	NM_006734	5'UTR			1.40898e-13	1.47327	Increased
cg15248119		37	4	146220964	R					1.41315e-13	2.60334	Increased
cg01894985	MYLK	37	3	123589179	F	NM_053026;NM_053028;NM_053027;NM_053025	5'UTR;5'UTR;5'UTR;5'UTR			1.4152e-13	1.62025	Increased
cg11980493	ARID1A	37	1	27066030	F	NM_139135;NM_006015	Body;Body			1.41888e-13	1.73922	Increased
cg07274948		37	18	54756257	R					1.42665e-13	1.15249	Increased
cg08457479		37	20	4424950	R					1.44117e-13	1.33381	Increased
cg09959532		37	3	186145519	F					1.44286e-13	1.37036	Increased
cg19732273	PIK3R5	37	17	8856818	F	NM_001251855;NM_001251853;NM_001251852;NM_001251851;NM_001142633	5'UTR;5'UTR;5'UTR;5'UTR;5'UTR			1.4517e-13	1.52528	Increased
cg22925712	FMO1	37	1	171221979	F	NM_001282694;NM_002021;NM_001282693	5'UTR;5'UTR;5'UTR			1.45617e-13	1.93818	Increased
cg17590488	NEBL	37	10	21319035	F	NM_213569;NM_001173484	Body;Body			1.45714e-13	-6.13813	Decreased
cg23798189	SLC22A13	37	3	38318617	F	NM_004256;NM_004256	Body;ExonBnd			1.47406e-13	1.30938	Increased
cg22876500		37	1	158244844	F					1.47834e-13	1.30199	Increased
cg08925402	OSBPL10	37	3	31978355	R	NM_001174060;NM_017784	Body;Body			1.48315e-13	1.52763	Increased
cg07426802		37	8	60885377	R					1.49427e-13	1.47462	Increased
cg20350544		37	3	149135112	F					1.49672e-13	1.34272	Increased
cg00864359	RELA	37	11	65424551	F	NM_001243984;NM_021975;NM_001145138;NM_001243985	Body;Body;Body;Body			1.50844e-13	-1.36972	Decreased
cg02917665	SVIL	37	10	29924794	R	NM_021738;NM_003174	TSS1500;5'UTR			1.51099e-13	1.46414	Increased
cg13810195	TET2-AS1	37	4	106227800	F	NR_126420	Body			1.52603e-13	1.43609	Increased
cg02115302	NSMCE1	37	16	27237719	R	NM_145080	Body			1.5324e-13	1.34449	Increased
cg22125902	MAN1C1	37	1	26002535	F	NM_020379	Body			1.54936e-13	3.17553	Increased
cg16199969		37	14	71678923	F					1.55503e-13	1.28061	Increased
cg06885215	IL1R2	37	2	102640971	F	NR_048564;NM_001261419;NM_004633	Body;Body;Body			1.55695e-13	1.23108	Increased
cg12266442	CYFIP2	37	5	156778242	F	NM_001037333;NM_014376;NM_001291722;NM_001291721	Body;Body;Body;Body			1.57468e-13	1.32547	Increased
cg02634805		37	1	27936307	F					1.58078e-13	4.2252	Increased
cg02026773	FYN	37	6	112045672	R	NM_153048;NM_002037	5'UTR;5'UTR			1.59368e-13	1.599	Increased
cg05946118		37	16	8985638	R					1.60559e-13	1.30141	Increased
cg08145373	CD81	37	11	2407008	R	NM_004356	Body	chr11:2406711-2406927	S_Shore	1.60963e-13	1.40531	Increased
cg14339466		37	13	27927490	R					1.61195e-13	1.34641	Increased
cg10607555		37	12	14338808	R					1.61802e-13	1.17231	Increased
cg21891691		37	3	39062631	F					1.62691e-13	1.19587	Increased
cg23045459		37	1	199479834	R					1.63102e-13	1.23033	Increased
cg17527683	SFSWAP	37	12	132251044	R	NM_001261411;NM_004592	Body;Body			1.64435e-13	1.13872	Increased
cg09969502	TUBGCP2	37	10	135107887	F	NR_046330;NM_001256618;NM_006659;NM_001256617	Body;Body;Body;Body			1.66569e-13	1.62304	Increased
cg25099637	MPRIP	37	17	17018381	F	NM_201274;NM_015134	Body;Body			1.67498e-13	1.34607	Increased
cg25806603	MYO1D	37	17	30851285	R	NM_015194	Body			1.69179e-13	2.52409	Increased
cg24885369	RNASET2	37	6	167364028	R	NM_003730	Body			1.69729e-13	1.74592	Increased
cg05684054		37	6	106323279	F					1.70159e-13	1.20119	Increased
cg11843935	CCAT1	37	8	128223109	R	NR_108049	Body			1.70857e-13	1.46334	Increased
cg10614223	ARRDC2	37	19	18111389	F	NM_001025604	TSS1500	chr19:18111566-18112481	N_Shore	1.70891e-13	3.63543	Increased
cg26465402	ADCY2	37	5	7803274	F	NM_020546	Body			1.71027e-13	2.67833	Increased
cg07088064	SEC16B	37	1	177905658	R	NM_033127	Body			1.71387e-13	1.29161	Increased
cg26989243		37	16	21206371	F					1.73008e-13	1.22633	Increased
cg07248315		37	15	59676920	F					1.7399e-13	1.80263	Increased
cg21164437		37	5	67664678	F					1.74882e-13	1.22762	Increased
cg12005818	MOB3B	37	9	27367365	F	NM_024761	Body			1.75167e-13	5.54899	Increased
cg08287903	UGT8	37	4	115524813	F	NM_001128174	5'UTR	chr4:115519422-115520932	S_Shelf	1.75685e-13	1.62038	Increased
cg18855660	LMBR1	37	7	156570413	R	NM_022458	Body			1.76018e-13	1.18244	Increased
cg16006944		37	1	193418057	F					1.76434e-13	1.33522	Increased
cg03296761	MTP18	37	22	30822510	R	NM_001003704;NM_016498	Body;Body	chr22:30821625-30822010	S_Shore	1.76855e-13	1.44638	Increased
cg17955968	PIEZO2	37	18	11042253	R	NM_022068	Body			1.7706e-13	1.27935	Increased
cg08354445	MYO18B	37	22	26356361	F	NM_032608	Body			1.77747e-13	1.13443	Increased
cg07706695		37	1	111179008	R					1.78934e-13	2.45052	Increased
cg21366298	NARS2	37	11	78278518	R	NM_024678;NM_001243251	Body;5'UTR			1.8052e-13	1.17221	Increased
cg17944885		37	19	12225735	R			chr19:12228444-12228690	N_Shelf	1.8058e-13	1.21326	Increased
cg01612140		37	6	78166436	R					1.81297e-13	1.69709	Increased
cg15209200	LINC01258	37	4	38511227	F	NR_110951	Body			1.82816e-13	2.36106	Increased
cg16566373		37	16	49433569	F					1.83605e-13	1.23246	Increased
cg03715130	LINC00299	37	2	8418248	F	NR_034135	Body			1.8386e-13	1.21825	Increased
cg09530779	BTLA	37	3	112218257	F	NM_001085357;NM_181780;NM_001085357;NM_181780	1stExon;1stExon;5'UTR;5'UTR			1.85787e-13	-3.06544	Decreased
cg08827572	TRAF3IP3	37	1	209949060	R	NM_001287754;NR_109871;NM_025228	Body;Body;Body			1.87481e-13	1.17462	Increased
cg25048241		37	8	23463702	R					1.88382e-13	1.51978	Increased
cg08664199	AATF	37	17	35383771	F	NM_012138	Body			1.88717e-13	1.28656	Increased
cg23280720	HECA	37	6	139483193	F	NM_016217	Body			1.88822e-13	2.88171	Increased
cg18577167		37	13	74805590	F					1.88851e-13	1.53899	Increased
cg19592114	PIP4K2A	37	10	22828692	F	NM_005028	Body			1.89449e-13	1.1695	Increased
cg01424562	ZFP36L1	37	14	69256677	R	NM_004926	Body	chr14:69256676-69257036	Island	1.90573e-13	1.48502	Increased
cg15175838	ETS1	37	11	128389451	R	NM_005238;NM_001162422;NM_001143820	Body;Body;Body	chr11:128391712-128392611	N_Shelf	1.9077e-13	1.60407	Increased
cg07692929	OLFML1	37	11	7517263	R	NM_198474	Body			1.91127e-13	1.32865	Increased
cg03715305	NDUFA11	37	19	5894715	R	NM_175614	3'UTR	chr19:5892110-5892472	S_Shelf	1.92084e-13	-2.27039	Decreased
cg11221598	SMYD3	37	1	246529161	R	NM_022743;NM_001167740	5'UTR;Body			1.99534e-13	1.12793	Increased
cg24151023		37	1	234709674	R					1.99543e-13	1.27436	Increased
cg20820622	TLE3	37	15	70354647	F	NM_001105192;NM_020908;NM_005078	Body;Body;Body			1.99696e-13	-3.71024	Decreased
cg23124382	RBMS1	37	2	161268467	F	NM_002897;NM_016836	Body;Body			1.99858e-13	7.5679	Increased
cg24185913		37	12	68575158	R					2.02233e-13	1.80805	Increased
cg04253214		37	1	78942099	F					2.02238e-13	-51.9884	Decreased
cg10075819	LIMS1	37	2	109229337	F	NM_004987	5'UTR			2.0293e-13	1.4837	Increased
cg11619069	IL2RB	37	22	37543486	R	NM_000878	5'UTR			2.03288e-13	1.36625	Increased
cg08913930	GFOD1	37	6	13466950	F	NM_018988;NM_001242628	Body;5'UTR			2.03815e-13	1.18384	Increased
cg03040241		37	1	232732940	R					2.05455e-13	1.59291	Increased
cg13955644		37	11	60809390	R					2.06122e-13	1.30183	Increased
cg05799596		37	13	114909333	R			chr13:114912875-114913457	N_Shelf	2.06963e-13	1.27389	Increased
cg13987180		37	1	168421563	F					2.08689e-13	1.22681	Increased
cg00397394	CCDC62	37	12	123305797	F	NR_027918;NM_201435	Body;Body			2.09117e-13	1.17746	Increased
cg18247396	SCAF4	37	21	33092959	R	NM_001145445;NM_001145444;NM_020706	Body;Body;Body			2.09928e-13	1.28523	Increased
cg27106078	RUNX1	37	21	36359863	F	NM_001754	Body			2.10867e-13	2.37745	Increased
cg06594886	LPIN2	37	18	2976692	R	NM_014646	5'UTR			2.11421e-13	1.24263	Increased
cg14391474	PITPNM2	37	12	123563572	R	NM_020845;NM_001300801	5'UTR;5'UTR			2.11487e-13	-2.17255	Decreased
cg03864696		37	17	66180795	F					2.1157e-13	1.48281	Increased
cg07247167	LIM2	37	19	51891365	R	NM_030657;NM_001161748	TSS200;TSS200			2.11869e-13	1.31689	Increased
cg22967080	GNG2	37	14	52333365	F	NM_053064	5'UTR			2.12354e-13	1.35845	Increased
cg15320267		37	5	157625682	F					2.12389e-13	1.29971	Increased
cg16553721	TNFSF14	37	19	6668742	F	NM_172014;NM_003807	Body;Body			2.14966e-13	1.382	Increased
cg17527195		37	13	49403484	R					2.18608e-13	1.27919	Increased
cg20547015	PPP1CC	37	12	111165713	R	NM_002710	Body			2.18932e-13	1.27481	Increased
cg19888099		37	22	23274312	F					2.19801e-13	1.23462	Increased
cg20187011	ADAMTS1	37	21	28214928	F	NM_006988	Body	chr21:28216558-28218117	N_Shore	2.20433e-13	-33.9771	Decreased
cg18736281	PLCL2	37	3	17096966	R	NM_015184;NM_001144382	Body;Body			2.21015e-13	1.33222	Increased
cg24039541	MBNL2	37	13	97943199	F	NM_144778;NM_001306070;NM_207304	Body;Body;Body			2.27172e-13	1.36545	Increased
cg14910490	UTRN	37	6	144675360	F	NM_007124	Body			2.27625e-13	2.61779	Increased
cg07584721	POU2F1	37	1	167246402	R	NR_037163;NM_002697;NM_001198786	Body;Body;Body			2.30759e-13	1.3763	Increased
cg03580198		37	6	166615886	R					2.30759e-13	1.29322	Increased
cg23526087	RAD51L1	37	14	68973466	F	NM_133509	Body			2.36351e-13	1.58168	Increased
cg07775007		37	4	102645438	R					2.3691e-13	1.34929	Increased
cg25892588		37	22	48487170	F					2.39009e-13	-2.22377	Decreased
cg25259754	FCRL3	37	1	157670220	R	NM_052939	Body			2.40245e-13	1.36341	Increased
cg14616533	SGMS2	37	4	108758755	F	NM_001136258	5'UTR			2.40915e-13	1.3388	Increased
cg11360963	PAX5	37	9	36994340	F	NR_104000;NR_103999;NM_001280550;NM_001280549;NM_001280556;NM_001280551;NM_016734;NM_001280555;NM_001280554;NM_001280553;NM_001280552;NM_001280548;NM_001280547	Body;Body;Body;Body;Body;Body;Body;Body;Body;Body;Body;Body;Body			2.41296e-13	1.19303	Increased
cg16424562	CD82	37	11	44625871	R	NM_002231;NM_001024844	Body;Body			2.44376e-13	1.26518	Increased
cg17264472		37	8	126581130	F					2.44943e-13	1.32382	Increased
cg25605737		37	14	21144470	F					2.46638e-13	1.3546	Increased
cg00449763	DENND5B	37	12	31559410	F	NM_001308339;NM_144973	Body;Body			2.46967e-13	1.48537	Increased
cg16651768		37	1	222340714	F					2.48754e-13	1.27672	Increased
cg16308190	LINC00299	37	2	8190590	F	NR_034135	Body			2.49388e-13	1.40164	Increased
cg03098021	B4GALT5	37	20	48285260	R	NM_004776	Body			2.50949e-13	1.43088	Increased
cg20321319		37	8	61088307	R			chr8:61086125-61086327	S_Shore	2.51339e-13	1.95016	Increased
cg03783449		37	4	102448423	F					2.51886e-13	1.54271	Increased
cg15643983		37	3	113935129	F					2.53116e-13	1.332	Increased
cg26219179	LOC101927156	37	2	182011089	F	NR_130784	Body			2.53318e-13	1.34671	Increased
cg24214164		37	1	25358170	R					2.53702e-13	1.35591	Increased
cg04394211	RTCB	37	22	32803530	R	NM_014306	Body			2.54522e-13	1.53496	Increased
cg25124943		37	10	4117248	F					2.54852e-13	1.24863	Increased
cg24141631		37	8	8354027	R					2.5521e-13	1.21855	Increased
cg13408344	KLF13	37	15	31631240	R	NM_015995	Body			2.55556e-13	-1.3756	Decreased
cg06622996	C6orf106	37	6	34640204	R	NM_022758;NM_024294	Body;Body			2.56813e-13	1.24072	Increased
cg21359303		37	10	106068573	R					2.57182e-13	1.56164	Increased
cg12690978	MFAP5	37	12	8801526	R	NM_003480	Body			2.58367e-13	1.49181	Increased
cg23568104		37	3	193849024	F			chr3:193851699-193852042	N_Shelf	2.58539e-13	1.32148	Increased
cg25607284	MBNL1	37	3	152016637	F	NM_207297;NM_207296;NM_207295;NM_207294;NM_207293;NM_021038;NM_207292	TSS1500;TSS1500;TSS1500;TSS1500;TSS1500;5'UTR;5'UTR			2.60751e-13	1.39375	Increased
cg09345144	CLEC16A	37	16	11059551	F	NM_001243403;NM_015226	Body;Body			2.61452e-13	1.29593	Increased
cg09079666	UBE2D2	37	5	138956692	F	NM_181838;NM_003339	5'UTR;Body			2.63095e-13	1.63145	Increased
cg18363129	AKNA	37	9	117130097	F	NM_030767	Body			2.65152e-13	2.00171	Increased
cg08857221	ZC3H12A	37	1	37941361	R	NM_025079	Body	chr1:37939723-37940650	S_Shore	2.65412e-13	1.60409	Increased
cg17922296	CD82	37	11	44625944	R	NM_002231;NM_001024844	Body;Body			2.65544e-13	1.17513	Increased
cg09088496	SPATA13	37	13	24825973	R	NM_001166271;NM_153023	Body;Body			2.66712e-13	1.42971	Increased
cg07713288		37	3	194417388	F					2.68324e-13	1.59563	Increased
cg03035162		37	14	22993190	F					2.68486e-13	1.50112	Increased
cg06754496	SGMS1	37	10	52268375	R	NM_147156	5'UTR			2.68612e-13	1.29649	Increased
cg16990516	GIMAP8	37	7	150146890	R	NM_175571	TSS1500			2.69491e-13	1.5264	Increased
cg16210395	CGNL1	37	15	57802103	F	NM_032866	Body			2.70608e-13	1.13719	Increased
cg12846715		37	10	7487926	R					2.72136e-13	1.50382	Increased
cg20061371	SHISA5	37	3	48542212	F	NM_001272067;NM_001272066;NM_001272068;NM_001272067;NM_016479;NM_001272065;NM_001272066	5'UTR;5'UTR;TSS1500;1stExon;TSS1500;TSS1500;1stExon	chr3:48541298-48541911	S_Shore	2.73264e-13	1.48645	Increased
cg06930314		37	2	37851357	F					2.73772e-13	-1.02704	Decreased
cg01712233	ATG14	37	14	55840839	R	NM_014924	Body			2.78077e-13	1.4	Increased
cg08653292	FAM111A	37	11	58920029	F	NM_001142519;NM_022074;NM_001142521;NM_001142520;NM_198847	Body;Body;Body;Body;Body			2.78084e-13	1.45367	Increased
cg19018034	LPP	37	3	188057596	F	NM_001167672;NM_005578;NM_001167671	5'UTR;5'UTR;5'UTR			2.78863e-13	1.3711	Increased
cg00792968		37	13	22635873	F					2.80295e-13	1.43443	Increased
cg03605542	DEPDC1B	37	5	59929339	R	NM_018369;NM_001145208	Body;Body			2.81933e-13	-1.52634	Decreased
cg01950058	PION	37	7	77044434	R	NM_017439	Body	chr7:77044840-77045719	N_Shore	2.82006e-13	1.13245	Increased
cg16823665	APOBEC3G	37	22	39476477	R	NM_021822	Body			2.82238e-13	1.23255	Increased
cg06797389	PATL2	37	15	44969481	F	NM_001145112	TSS1500			2.83837e-13	1.40462	Increased
cg24366508	ZNF710	37	15	90623747	R	NM_198526	3'UTR			2.85656e-13	2.41191	Increased
cg19344545		37	21	45575573	R			chr21:45575451-45575833	Island	2.86042e-13	1.64029	Increased
cg26218460		37	1	118207082	F					2.86649e-13	6.28609	Increased
cg25096107		37	14	106037781	R			chr14:106040428-106040633	N_Shelf	2.88504e-13	1.31062	Increased
cg19377673		37	5	40480645	R					2.90113e-13	1.428	Increased
cg11245369	TTC39C-AS1	37	18	21580850	R	NR_110796;NM_153211	Body;5'UTR			2.90728e-13	1.36199	Increased
cg12687000	CASC15	37	6	21752162	R	NR_015410	Body			2.90757e-13	1.20654	Increased
cg02297226		37	9	91428853	F					2.9273e-13	1.23113	Increased
cg22824607		37	12	94919415	R					2.94063e-13	1.24683	Increased
cg25131632		37	10	94549040	R					2.96834e-13	1.15927	Increased
cg13657077		37	8	61906032	R					2.97831e-13	1.28268	Increased
cg20719875	KIAA1407	37	3	113704441	R	NM_020817	Body			2.99231e-13	1.23409	Increased
cg00576157		37	20	3796622	F					2.99399e-13	1.39345	Increased
cg09702161	STK40	37	1	36843511	F	NM_001282547;NM_001282546;NM_032017	5'UTR;5'UTR;5'UTR			2.99944e-13	1.35818	Increased
cg12942337		37	2	129197498	R					3.01946e-13	1.14599	Increased
cg12923649	RALGAPA2	37	20	20584339	F	NM_020343	Body			3.02671e-13	1.23978	Increased
cg25838614	STEAP1B	37	7	22478788	R	NM_207342;NM_001164460	Body;Body			3.02824e-13	1.30607	Increased
cg05447290	EBF1	37	5	158275960	R	NM_001290360;NM_024007;NM_182708	Body;Body;Body			3.03623e-13	1.23932	Increased
cg26014973	KIAA0430	37	16	15733288	R	NM_001184999;NM_001184998;NM_014647	5'UTR;5'UTR;5'UTR			3.05486e-13	1.30118	Increased
cg07864884	SEMA4B	37	15	90758301	R	NM_020210;NM_198925	Body;Body			3.05797e-13	1.12493	Increased
cg00159243	SELPLG	37	12	109023799	R	NM_003006	5'UTR			3.07181e-13	1.55069	Increased
cg16147159	MED26	37	19	16726291	R	NM_004831	Body			3.08235e-13	1.45009	Increased
cg01111203	PCED1B	37	12	47587866	R	NM_001281429;NM_138371	5'UTR;5'UTR			3.09297e-13	1.38939	Increased
cg25096622	AUTS2	37	7	70144961	F	NM_015570;NM_001127231	Body;Body			3.12728e-13	1.33014	Increased
cg23234409		37	12	68768185	R					3.12747e-13	1.34229	Increased
cg24736734		37	5	102114455	F					3.12839e-13	1.74969	Increased
cg06702607	CMTM7	37	3	32470351	R	NM_181472;NM_138410	Body;Body			3.13022e-13	1.48173	Increased
cg02683805	FLJ42102	37	11	71129870	R	NR_038862	Body			3.13394e-13	1.29023	Increased
cg17920058	TCF7	37	5	133460362	F	NM_003202;NR_033449;NM_001134851;NM_201634;NM_201632;NM_213648	Body;Body;Body;Body;Body;Body			3.14008e-13	1.81458	Increased
cg09035609	LOC101928008	37	11	9877530	F	NR_120539;NM_030962	Body;Body			3.17992e-13	1.17939	Increased
cg10077978		37	11	35062246	F					3.19022e-13	7.40584	Increased
cg21102668	OSBPL10-AS1	37	3	31750687	R	NR_049771;NM_001174060;NM_017784	Body;Body;Body			3.19958e-13	1.3175	Increased
cg15059601		37	13	80743756	R					3.21363e-13	1.24119	Increased
cg20980543		37	17	19321887	F					3.25302e-13	1.25182	Increased
cg20698243		37	19	55461004	F					3.27005e-13	1.3594	Increased
cg17348714	PPP2R5C	37	14	102289979	F	NM_001161726;NM_001161725;NM_178587;NM_002719;NM_178586	Body;Body;Body;Body;Body			3.28023e-13	1.96408	Increased
cg17716951	DLGAP4	37	20	35120877	R	NM_014902;NM_001042486;NM_183006	Body;5'UTR;Body			3.31857e-13	1.64375	Increased
cg09753013		37	13	34185311	F					3.34843e-13	1.23728	Increased
cg12289092	NCAPH	37	2	97009820	R	NM_001281711;NM_001281710;NM_015341;NM_001281712	Body;Body;Body;Body			3.3549e-13	1.26681	Increased
cg07573020	ANKH	37	5	14707001	F	NM_054027	3'UTR			3.35539e-13	1.67681	Increased
cg12520670		37	9	37374920	F					3.36033e-13	1.28045	Increased
cg02956301		37	20	52489563	R					3.36406e-13	1.51957	Increased
cg12433559	PRF1	37	10	72362730	F	NM_005041;NM_001083116	TSS200;TSS200	chr10:72360255-72360605	S_Shelf	3.37716e-13	1.66815	Increased
cg15173780		37	3	111043756	R					3.39186e-13	1.5428	Increased
cg07038690	GLTSCR1	37	19	48167405	R	NM_015711	5'UTR			3.4268e-13	3.05241	Increased
cg20989630	MTSS1	37	8	125619605	R	NM_014751;NM_001282974;NM_001282971	Body;Body;Body			3.44075e-13	1.26431	Increased
cg11767757	NCRNA00114	37	21	40145404	R	NR_027065	TSS200			3.44474e-13	1.46777	Increased
cg21324975		37	5	88610505	F					3.45985e-13	1.28847	Increased
cg13310423		37	2	96812790	F			chr2:96810443-96811454	S_Shore	3.46032e-13	1.22205	Increased
cg12773095	RNF19A	37	8	101313504	R	NM_015435;NM_183419;NM_001280539	5'UTR;5'UTR;5'UTR			3.46215e-13	1.26084	Increased
cg19753435	LOC101927354	37	7	7310992	F	NR_108073	Body			3.4827e-13	1.33704	Increased
cg10063403	RNASET2	37	6	167364065	F	NM_003730	Body			3.50356e-13	1.51398	Increased
cg08447520	DTX1	37	12	113513026	F	NM_004416	Body	chr12:113515164-113515970	N_Shelf	3.51656e-13	1.18427	Increased
cg27486692	GUCY2C	37	12	14765994	F	NM_004963	3'UTR			3.51664e-13	1.20111	Increased
cg06020529		37	3	44170067	F					3.51722e-13	1.22571	Increased
cg03634452	THSD4	37	15	71626380	F	NM_024817	Body			3.52011e-13	1.32167	Increased
cg12577925	DNAI2	37	17	72276181	F	NM_001172810;NM_023036	5'UTR;5'UTR			3.54091e-13	1.27162	Increased
cg13279847	CREM	37	10	35438412	F	NM_001267563;NM_001267562;NR_051975;NR_051974;NR_051973;NM_183013;NM_181571;NM_183012;NM_183011;NM_001881;NM_183060	5'UTR;5'UTR;Body;Body;Body;Body;Body;Body;Body;Body;Body			3.54213e-13	1.94716	Increased
cg03070780		37	14	25159971	R					3.54267e-13	1.1701	Increased
cg07205154	RFWD2	37	1	176147105	R	NM_022457;NM_001001740	Body;Body			3.56627e-13	1.38934	Increased
cg26704331		37	9	137790811	R					3.57238e-13	1.26126	Increased
cg21616897	DCTN1-AS1	37	2	74612600	R	NR_024463;NR_033935;NM_001190836	TSS1500;Body;5'UTR			3.57444e-13	1.6084	Increased
cg25831506	KSR2	37	12	118327089	R	NM_173598	Body			3.61372e-13	1.31819	Increased
cg04265908		37	9	44993253	R					3.6206e-13	1.74289	Increased
cg20879057	PRR5L	37	11	36396962	R	NM_001160168;NM_024841;NM_001160167	TSS1500;TSS1500;5'UTR	chr11:36397926-36399398	N_Shore	3.63274e-13	1.2722	Increased
cg08021237	HIVEP3	37	1	42149162	F	NM_001127714;NM_024503	5'UTR;5'UTR			3.64135e-13	1.34296	Increased
cg16734875	GRHL3	37	1	24678010	R	NM_198173;NM_198174;NM_021180	Body;Body;Body			3.64403e-13	1.3709	Increased
cg12890080		37	12	91401688	R					3.65161e-13	1.33401	Increased
cg24784153		37	14	34447787	R					3.65246e-13	1.16102	Increased
cg12682817	STK39	37	2	169051315	R	NM_013233	Body			3.65657e-13	1.19229	Increased
cg25616056	RUNX3	37	1	25252163	R	NM_004350;NM_001031680	Body;Body	chr1:25255527-25259005	N_Shelf	3.6889e-13	2.26594	Increased
cg08339502		37	8	126618821	F					3.69929e-13	1.34235	Increased
cg23567017	LOC101928791	37	14	88493264	F	NR_110121;NR_046094	TSS1500;Body			3.7006e-13	1.29443	Increased
cg18633711		37	6	37123271	R					3.71756e-13	1.47124	Increased
cg07998923	KIAA0430	37	16	15733075	R	NM_001184999;NM_001184998;NM_014647	Body;Body;Body			3.72217e-13	1.4371	Increased
cg26387254	ST18	37	8	53043139	R	NM_014682	Body			3.72951e-13	1.40795	Increased
cg12178465	TAC3	37	12	57405251	F	NM_013251	3'UTR			3.73025e-13	1.31776	Increased
cg10231746	OR1E2	37	17	3337719	R	NM_003554	TSS1500			3.7363e-13	1.48715	Increased
cg00625298	ADAMTS6	37	5	64468549	R	NM_197941	Body			3.76536e-13	1.64314	Increased
cg13284849	BFSP2	37	3	133167599	R	NM_003571	Body			3.77683e-13	-1.45123	Decreased
cg10334489	KSR1	37	17	25798878	F	NM_014238	TSS200			3.78626e-13	1.48866	Increased
cg02155073	FSIP1	37	15	39915812	R	NM_152597	Body			3.79117e-13	2.23745	Increased
cg03254534	MALT1	37	18	56343105	R	NM_173844;NM_006785	Body;Body	chr18:56338211-56339277	S_Shelf	3.81165e-13	1.17858	Increased
cg12496975	RAPGEF3	37	12	48149863	F	NM_001098532;NM_006105;NM_001098531	Body;Body;Body	chr12:48152554-48153146	N_Shelf	3.83105e-13	1.25709	Increased
cg15300074	FCHO1	37	19	17866244	F	NM_001161359;NM_001161357;NM_015122;NM_001161358	5'UTR;Body;Body;Body			3.86862e-13	1.48867	Increased
cg17400014	ATAD1	37	10	89557522	F	NM_032810	Body			3.86935e-13	1.36958	Increased
cg27353725	RNF213	37	17	78239193	F	NM_020954;NM_001256071	Body;Body	chr17:78233888-78235283	S_Shelf	3.87198e-13	1.37564	Increased
cg18566452	NMNAT3	37	3	139305596	F	NM_001200047;NM_178177	Body;5'UTR			3.87327e-13	1.37789	Increased
cg21491625	GLI2	37	2	121612148	R	NM_005270	Body			3.8824e-13	4.29861	Increased
cg02479789	ARID5B	37	10	63807920	F	NM_001244638;NM_032199	TSS1500;Body			3.8895e-13	2.1502	Increased
cg24104815		37	4	147053856	F					3.88977e-13	1.46547	Increased
cg19555551	CLCA4	37	1	87035652	F	NR_024602;NM_012128	Body;Body			3.90222e-13	1.19999	Increased
cg10271556	APBB1IP	37	10	26833024	R	NM_019043	Body			3.9481e-13	1.55029	Increased
cg07584563		37	1	50879560	F			chr1:50880916-50881516	N_Shore	3.9615e-13	2.23492	Increased
cg24003487	MCOLN2	37	1	85425235	R	NM_153259	Body			3.96191e-13	1.29792	Increased
cg26692003	IQSEC1	37	3	13063165	R	NM_001134382	Body			3.97301e-13	1.37662	Increased
cg12939199	TNFRSF17	37	16	12059050	F	NM_001192;NM_001192	5'UTR;1stExon			3.98229e-13	1.28379	Increased
cg06024013		37	16	77261972	R					3.98632e-13	1.27103	Increased
cg15316716	DOK2	37	8	21769797	F	NM_003974	Body	chr8:21769694-21770080	Island	3.99146e-13	2.15407	Increased
cg15509764	TBC1D5	37	3	17223742	R	NM_001134381;NM_014744	Body;Body			4.00548e-13	1.35935	Increased
cg12040931	LINC01344	37	1	182231752	F	NR_104175	Body			4.02943e-13	1.32478	Increased
cg24296391		37	6	136064975	F					4.04112e-13	1.13528	Increased
cg26708427	MYL12A	37	18	3250274	F	NM_006471	5'UTR	chr18:3247293-3248257	S_Shelf	4.0463e-13	1.36173	Increased
cg19459094	GRK6	37	5	176856845	F	NM_001004106;NM_002082;NM_001004105	Body;Body;Body	chr5:176852953-176854125	S_Shelf	4.06697e-13	1.18305	Increased
cg03661577		37	12	92864525	R					4.10584e-13	1.43984	Increased
cg25694790	DSTN	37	20	17582752	F	NM_006870;NM_001011546	Body;Body			4.13405e-13	-7.5929	Decreased
cg11317363	LOC101927156	37	2	182040155	F	NR_130784	Body			4.15849e-13	1.33416	Increased
cg11703784		37	1	55723736	R					4.18069e-13	1.46235	Increased
cg22549540		37	2	145388197	F					4.21374e-13	1.45013	Increased
cg21200735		37	17	62000113	F					4.2179e-13	1.19481	Increased
cg25126728	NSMCE1	37	16	27242311	F	NM_145080	Body			4.23874e-13	1.95586	Increased
cg02187937	KIF17	37	1	21005254	F	NM_001287212;NM_001122819;NM_020816	Body;Body;Body			4.23949e-13	5.14818	Increased
cg04269510	CCR6	37	6	167527544	F	NM_004367	5'UTR			4.28381e-13	1.27539	Increased
cg07182084	LRRK1	37	15	101484583	R	NM_024652	Body			4.30946e-13	1.30062	Increased
cg01168166		37	1	235062594	F					4.33182e-13	1.68468	Increased
cg23264234		37	5	73875179	R					4.3651e-13	1.61225	Increased
cg22401657	HAVCR2	37	5	156536396	R	NM_032782	TSS200			4.40341e-13	1.31078	Increased
cg18097707		37	10	32702584	R					4.40587e-13	1.3521	Increased
cg08511818	HM13	37	20	30104637	F	NM_178580;NM_030789;NM_178581;NM_178582	Body;Body;Body;Body	chr20:30102057-30102856	S_Shore	4.43354e-13	1.4457	Increased
cg01697865	IL10RA	37	11	117856007	F	NR_026691;NM_001558	TSS1500;TSS1500	chr11:117856638-117857298	N_Shore	4.43845e-13	1.35214	Increased
cg09647108	CD300LG	37	17	41934923	R	NM_145273;NM_001168323;NM_001168324;NM_001168322	Body;Body;3'UTR;Body			4.46113e-13	1.35068	Increased
cg18395269	BCL2	37	18	60827075	R	NM_000633	Body			4.47412e-13	1.32134	Increased
cg17958242	RHOH	37	4	40197954	F	NM_004310;NM_001278363;NM_001278362;NM_001278361;NM_001278360;NM_001278359;NM_001278368;NM_001278367;NM_001278366;NM_001278365;NM_001278364;NM_001278369	TSS1500;TSS1500;TSS1500;TSS1500;TSS1500;TSS1500;5'UTR;5'UTR;5'UTR;5'UTR;5'UTR;5'UTR			4.47967e-13	1.73556	Increased
cg05424884		37	2	63882416	R					4.50182e-13	1.3525	Increased
cg00190294	TMEM110-MUSTN1	37	3	52873158	F	NM_001198974;NM_198563	Body;3'UTR			4.50346e-13	1.42224	Increased
cg21898299	CORO2B	37	15	68924220	F	NM_006091	Body			4.50433e-13	1.2572	Increased
cg23889520	FOXP1	37	3	71613086	R	NM_001244808;NM_032682;NM_001244810;NM_001012505	5'UTR;5'UTR;5'UTR;5'UTR			4.509e-13	1.30838	Increased
cg25950113	ZNF843	37	16	31450560	R	NM_001136509	5'UTR	chr16:31453337-31453620	N_Shelf	4.51576e-13	-3.16164	Decreased
cg20778731	QPCT	37	2	37595280	F	NM_012413	Body			4.5218e-13	1.69076	Increased
cg08699623	GPRIN3	37	4	90211703	R	NM_198281	5'UTR			4.5962e-13	1.45497	Increased
cg20792833	PTPRCAP	37	11	67205195	R	NM_005608	TSS200	chr11:67203319-67203662	S_Shore	4.59867e-13	-1.18644	Decreased
cg08564487	SEPT9	37	17	75319751	R	NM_001113492;NM_001113491;NM_006640	5'UTR;Body;Body			4.64192e-13	1.19823	Increased
cg25223823	KL	37	13	33593349	F	NM_004795	Body	chr13:33589928-33591428	S_Shore	4.68223e-13	1.29715	Increased
cg01065078	TRAF3IP3	37	1	209941646	F	NM_001287754;NR_109871;NM_025228	TSS200;Body;Body			4.6826e-13	1.72891	Increased
cg13826941		37	1	231643628	R					4.68496e-13	1.19262	Increased
cg16408555		37	2	8787097	F			chr2:8785459-8786072	S_Shore	4.68652e-13	1.23743	Increased
cg05728281	RORA-AS1	37	15	60840435	F	NR_120342;NR_120341;NM_134262;NM_134260;NM_002943;NM_134261	Body;Body;Body;Body;Body;Body			4.68823e-13	1.51588	Increased
cg25280810	EPS15L1	37	19	16480643	F	NR_047665;NM_001258374;NR_047666;NM_021235;NM_001258375	Body;Body;Body;Body;Body			4.69567e-13	2.00208	Increased
cg22652378	RPTOR	37	17	78533842	F	NM_001163034;NM_020761	Body;Body			4.70012e-13	3.25914	Increased
cg22755399	DTX1	37	12	113527500	F	NM_004416	Body	chr12:113530914-113531476	N_Shelf	4.72841e-13	1.92986	Increased
cg15925990		37	2	228329747	R					4.73096e-13	1.22254	Increased
cg25298958		37	6	14373262	F					4.73105e-13	1.38683	Increased
cg16351433	SREBF2	37	22	42258538	R	NR_103834;NM_004599	Body;Body			4.77281e-13	2.68793	Increased
cg14053955	SCML4	37	6	108053690	R	NM_001286409;NM_001286408;NM_198081	TSS200;Body;Body			4.78125e-13	1.67311	Increased
cg12419669	SLC22A3	37	6	160820176	R	NM_021977	Body			4.81237e-13	1.51053	Increased
cg14596625	MME	37	3	154830232	F	NM_007287;NM_000902;NM_007288;NM_007289	Body;Body;Body;Body			4.81277e-13	1.17779	Increased
cg01593757	TMEM8B	37	9	35836046	F	NM_016446;NM_001042589;NM_001042590	5'UTR;5'UTR;5'UTR			4.81612e-13	1.5597	Increased
cg05235104		37	8	62038992	R					4.84108e-13	1.46257	Increased
cg26407299		37	3	128134323	F					4.8681e-13	1.39713	Increased
cg09153462	ASPH	37	8	62602643	R	NM_001164755;NM_032466;NM_001164754;NM_001164756;NM_001164751;NM_001164752;NM_032468;NM_032467;NM_001164753;NM_020164;NM_001164750;NM_004318	Body;Body;Body;Body;TSS1500;TSS1500;TSS1500;TSS1500;TSS1500;TSS1500;TSS1500;Body			4.87094e-13	-1.29913	Decreased
cg05757530	NLRC5	37	16	57038916	R	NM_032206	5'UTR			4.88122e-13	1.20347	Increased
cg05665775	IL2RA	37	10	6086315	F	NM_000417;NM_001308243;NM_001308242	Body;Body;Body			4.88424e-13	1.19314	Increased
cg02790526	LRRK1	37	15	101470215	R	NM_024652	Body			4.88876e-13	1.5522	Increased
cg00183239	DHTKD1	37	10	12164781	F	NM_018706	3'UTR			4.89478e-13	1.41065	Increased
cg07395110	SMYD3	37	1	246493579	R	NM_022743;NM_001167740	Body;Body			4.92199e-13	1.23036	Increased
cg07772733	FOXP1	37	3	71551462	F	NM_001244816;NM_001244808;NM_032682;NM_001244810;NM_001012505	5'UTR;5'UTR;5'UTR;5'UTR;5'UTR			4.94336e-13	1.24137	Increased
cg25854725		37	11	128168375	F					4.96654e-13	1.1757	Increased
cg02288628	BCL2	37	18	60829008	F	NM_000633	Body			4.9786e-13	1.43018	Increased
cg07350195	PPP2R5C	37	14	102289904	R	NM_001161726;NM_001161725;NM_178587;NM_002719;NM_178586	Body;Body;Body;Body;Body			4.99053e-13	1.54504	Increased
cg20027894	SGSM2	37	17	2264966	R	NM_014853;NM_001098509	Body;Body	chr17:2265492-2265876	N_Shore	5.00851e-13	-1.33856	Decreased
cg25499678		37	12	43092238	R					5.04021e-13	3.00703	Increased
cg26706545	GPRIN2	37	10	46997805	R	NM_014696	5'UTR			5.05191e-13	1.54679	Increased
cg19501502	CAMK1D	37	10	12401458	F	NM_020397;NM_153498	Body;Body			5.1306e-13	1.24962	Increased
cg04419723		37	9	74398117	F					5.13857e-13	1.61265	Increased
cg12185768		37	1	121213540	F					5.14033e-13	1.25685	Increased
cg10166011	MTURN	37	7	30184243	F	NM_152793	Body			5.14065e-13	123.685	Increased
cg13299824	BRDT	37	1	92414737	R	NM_207189	TSS200	chr1:92414718-92414986	Island	5.15309e-13	1.49379	Increased
cg19268652	HIVEP1	37	6	12119552	R	NM_002114	Body			5.15702e-13	1.8058	Increased
cg20802358		37	6	135547984	R					5.16191e-13	1.3775	Increased
cg20437474		37	5	170203487	R					5.16768e-13	2.12918	Increased
cg21745456	MAP4K4	37	2	102332995	F	NM_145687;NM_145686;NM_001242559;NM_004834;NM_001242560	Body;Body;Body;Body;Body			5.21158e-13	1.69545	Increased
cg12499316		37	2	106242236	F					5.25062e-13	1.22806	Increased
cg06144210	MAP7	37	6	136724406	R	NM_001198615;NM_001198609;NM_001198608;NM_001198611;NM_001198614;NM_001198617;NM_003980;NM_001198616;NM_001198618;NM_001198619	Body;Body;Body;Body;Body;Body;Body;Body;5'UTR;5'UTR			5.25277e-13	2.1414	Increased
cg07119168	SPTB	37	14	65225253	F	NM_001024858	Body			5.26527e-13	1.17241	Increased
cg21876656	UBAC2	37	13	99867950	R	NM_001144072;NM_177967;NR_026644	Body;Body;Body			5.28393e-13	1.66323	Increased
cg06706159	MAST3	37	19	18260350	R	NM_015016	Body	chr19:18260252-18260525	Island	5.29674e-13	1.34826	Increased
cg01936718		37	10	4144300	R					5.33874e-13	1.24352	Increased
cg22021794		37	5	54177306	R			chr5:54179363-54180171	N_Shelf	5.34841e-13	1.32585	Increased
cg10443044		37	12	9820098	F					5.35974e-13	1.3874	Increased
cg03778022		37	19	49734781	F					5.37041e-13	1.50596	Increased
cg21365733	TMEM212-AS1	37	3	171619617	R	NR_046852	TSS1500			5.37397e-13	1.22562	Increased
cg10747242	HSF2BP	37	21	45033804	R	NM_007031	Body			5.40191e-13	1.51694	Increased
cg26757673	IL2RB	37	22	37545423	F	NM_000878	5'UTR			5.42666e-13	1.37764	Increased
cg13798679		37	1	36617570	R			chr1:36621451-36622310	N_Shelf	5.44069e-13	1.58357	Increased
cg26604499	DHODH	37	16	72048138	F	NM_001361	Body			5.46544e-13	1.4977	Increased
cg00523973	CUBN	37	10	17069055	R	NM_001081	Body			5.48331e-13	1.6318	Increased
cg22849677	ITPKB	37	1	226874745	R	NM_002221	Body			5.48896e-13	1.39449	Increased
cg18441959	VPREB1	37	22	22599332	F	NM_007128	Body			5.52411e-13	-2.57643	Decreased
cg16296614	PDGFD	37	11	103829486	R	NM_025208;NM_033135	Body;Body			5.55148e-13	1.49155	Increased
cg25824571	RORA-AS1	37	15	60874596	F	NR_120342;NR_120341;NM_134262;NM_134260;NM_002943;NM_134261	Body;Body;Body;Body;Body;Body			5.5572e-13	1.36398	Increased
cg09822871		37	14	75768653	R					5.5617e-13	1.17504	Increased
cg09221159		37	10	90031426	R					5.56854e-13	2.33381	Increased
cg21328643		37	3	37258149	R					5.57461e-13	1.35015	Increased
cg26170623	LINC01258	37	4	38511215	F	NR_110951	Body			5.59443e-13	1.75692	Increased
cg15008486	EDARADD	37	1	236629547	F	NM_145861;NM_080738	Body;Body			5.597e-13	1.26227	Increased
cg24199006	ITPRIP	37	10	106089203	R	NM_033397	5'UTR			5.62883e-13	1.22914	Increased
cg01735277	CSK	37	15	75077691	R	NM_004383;NM_001127190	5'UTR;5'UTR	chr15:75074425-75075146	S_Shelf	5.64087e-13	4.61858	Increased
cg23846704		37	20	46115856	F					5.64249e-13	1.40458	Increased
cg01631657	SPON1	37	11	14259494	F	NM_006108	Body			5.6674e-13	1.68946	Increased
cg20778579		37	5	142609334	R					5.68106e-13	-1.32034	Decreased
cg07573872	SBNO2	37	19	1126342	R	NM_001100122;NM_014963	Body;Body	chr19:1122475-1123287	S_Shelf	5.69666e-13	-1.31698	Decreased
cg12723026	KCNC4	37	1	110764594	R	NM_001039574;NM_153763;NM_004978	Body;Body;Body	chr1:110765665-110766012	N_Shore	5.72847e-13	-1.35748	Decreased
cg05327549	GPATCH8	37	17	42480151	F	NM_001304943;NM_001304940;NM_001304942;NM_001304941;NM_001002909;NM_001304939	Body;Body;Body;Body;Body;Body			5.74362e-13	1.24337	Increased
cg25248319	GOLPH3	37	5	32139112	R	NM_022130	Body			5.77745e-13	1.18965	Increased
cg06074706	PALM2-AKAP2	37	9	112734840	R	NM_007203;NM_147150	Body;Body			5.78363e-13	1.42914	Increased
cg07129744		37	2	60673912	R					5.80673e-13	1.22524	Increased
cg16113883	TNFAIP3	37	6	138190021	R	NM_006290;NM_001270508;NM_001270507;NR_049793	5'UTR;5'UTR;5'UTR;TSS1500	chr6:138187825-138189141	S_Shore	5.87732e-13	1.42077	Increased
cg12839838	CXCR5	37	11	118755586	R	NM_001716	Body			5.88355e-13	1.15316	Increased
cg05519516		37	10	45219514	F					5.90391e-13	1.30461	Increased
cg18622049	RABGAP1L	37	1	174756086	F	NM_014857	Body			5.90603e-13	1.30681	Increased
cg09389824		37	10	31883099	F					5.92022e-13	1.34581	Increased
cg23296945	EML1	37	14	100403675	R	NM_001008707;NM_004434	Body;Body			5.92133e-13	1.26304	Increased
cg05207354	HIVEP3	37	1	42107405	F	NM_001127714;NM_024503	5'UTR;5'UTR			5.94126e-13	1.3384	Increased
cg10114257	RIN3	37	14	93035095	F	NM_024832	Body			5.9474e-13	1.35715	Increased
cg22013055	LOC100134259	37	2	47054833	F	NR_024452	TSS200			5.978e-13	1.22857	Increased
cg21386120	GNGT2	37	17	47288549	F	NM_001198754;NM_001135186;NM_016428	TSS1500;Body;Body			6.02475e-13	1.30896	Increased
cg11194182		37	11	60838995	F					6.03736e-13	-6.28173	Decreased
cg01676795	POR	37	7	75586348	F	NM_000941	Body			6.06439e-13	-4.01977	Decreased
cg10586363		37	17	14663786	R					6.13805e-13	1.37873	Increased
cg02973778	NUP153	37	6	17634009	R	NM_001278209;NM_005124;NM_001278210	Body;Body;Body			6.16354e-13	1.51424	Increased
cg20443278	TBC1D16	37	17	77962098	R	NM_019020	Body	chr17:77965805-77966296	N_Shelf	6.17012e-13	1.3295	Increased
cg15991124	KIAA0355	37	19	34841438	F	NM_014686	Body			6.17224e-13	2.42786	Increased
cg05731136	UBASH3B	37	11	122571799	F	NM_032873	Body			6.17761e-13	1.19416	Increased
cg16357662	FUT8	37	14	66104562	R	NM_004480;NR_038167;NR_038170;NM_178156;NM_178155	Body;Body;Body;Body;Body			6.18108e-13	1.27613	Increased
cg23983710	DIP2C	37	10	370756	F	NM_014974	Body	chr10:367469-369416	S_Shore	6.18396e-13	1.2204	Increased
cg07748567	RAD51B	37	14	68746749	R	NM_133510;NM_002877;NM_133509	Body;Body;Body			6.1842e-13	1.23389	Increased
cg08694513		37	10	21497747	F					6.23366e-13	1.43205	Increased
cg19702979	CCT8L2	37	22	17074109	R	NM_014406	TSS1500			6.27338e-13	1.23911	Increased
cg26180355	KSR2	37	12	118326977	R	NM_173598	Body			6.29947e-13	1.18409	Increased
cg20114528	ASB8	37	12	48552006	R	NM_024095	TSS1500	chr12:48550824-48551518	S_Shore	6.31269e-13	1.26859	Increased
cg05431723	OSBPL5	37	11	3121590	F	NM_145638;NM_001144063;NM_020896	Body;Body;Body			6.35282e-13	1.16861	Increased
cg05905124	CLPTM1L	37	5	1342124	R	NM_030782	Body	chr5:1344545-1345469	N_Shelf	6.37751e-13	1.13769	Increased
cg18176633	VRK3	37	19	50508844	R	NM_001025778;NM_016440;NM_001308420	Body;Body;Body			6.43954e-13	1.24384	Increased
cg23001647	TMEM212-AS1	37	3	171619600	R	NR_046852	TSS1500			6.4476e-13	1.28107	Increased
cg16736630	LOC643837	37	1	779995	R	NR_015368	Body			6.45632e-13	4.7652	Increased
cg12681119	SIPA1L2	37	1	232593528	F	NM_020808	Body			6.47894e-13	1.29002	Increased
cg10784511	AGTR1	37	3	148426295	R	NM_004835;NM_031850;NM_009585;NM_000685	5'UTR;5'UTR;5'UTR;5'UTR			6.4822e-13	1.38742	Increased
cg15782344	ARHGAP25	37	2	69016925	R	NM_001166277;NM_001007231;NM_014882;NM_001166276	Body;Body;Body;Body			6.49474e-13	1.33465	Increased
cg08309251	ITGB2	37	21	46348306	F	NM_001127491	5'UTR	chr21:46351328-46352911	N_Shelf	6.54922e-13	1.92555	Increased
cg18306593	LINC01599	37	14	50488142	F	NR_131171	Body			6.54988e-13	-16.2913	Decreased
cg22948288	MEOX1	37	17	41739246	F	NM_013999;NM_001040002;NM_001040002;NM_004527	TSS1500;5'UTR;1stExon;TSS1500			6.6633e-13	1.29421	Increased
cg19918116	DNAH10	37	12	124326760	F	NM_207437	Body			6.68121e-13	1.61311	Increased
cg14241454	MYO1D	37	17	30851049	R	NM_015194	Body			6.7051e-13	1.38003	Increased
cg23074881	RORA	37	15	60872858	F	NM_002943;NM_134261;NM_134262;NM_134260	Body;Body;Body;Body			6.73364e-13	1.47264	Increased
cg21241560	RORA	37	15	60942667	F	NM_134261	Body			6.76759e-13	1.69457	Increased
cg04651570		37	14	64117156	F					6.78437e-13	1.55605	Increased
cg26730763	XPO6	37	16	28205389	R	NM_015171	Body			6.78845e-13	1.16102	Increased
cg09630038	PPP2R5C	37	14	102286773	R	NM_001161726;NM_001161725;NM_178587;NM_002719;NM_178586	Body;Body;Body;Body;Body			6.81172e-13	1.43364	Increased
cg24056580	LINC00824	37	8	129553417	R	NR_121672	Body			6.84068e-13	1.46014	Increased
cg06103237		37	2	72169188	R					6.87071e-13	1.34345	Increased
cg26340916	ALK	37	2	29971029	R	NM_004304	Body			6.88677e-13	1.25159	Increased
cg06538141	COX4I2	37	20	30229335	F	NM_032609	Body	chr20:30225572-30225852	S_Shelf	6.89951e-13	1.39508	Increased
cg04009575	SLAMF7	37	1	160714382	F	NM_001282595;NM_001282588;NM_001282593;NM_001282592;NM_001282596;NM_021181;NM_001282590;NM_001282589;NM_001282594;NM_001282591	5'UTR;Body;Body;Body;Body;Body;Body;Body;Body;Body			6.91836e-13	1.74062	Increased
cg12035123	CD96	37	3	111261303	F	NM_005816;NM_198196	Body;Body			6.92656e-13	1.45338	Increased
cg11901953	LINC00598	37	13	41046710	F	NR_024506;NR_024507;NR_024505	Body;Body;Body			6.97235e-13	1.20419	Increased
cg05718255	HMOX1	37	22	35790141	F	NM_002133	3'UTR			6.97272e-13	1.29555	Increased
cg22162357	L3MBTL3	37	6	130453806	F	NM_032438;NM_001007102	Body;Body			6.97285e-13	1.4204	Increased
cg19414383		37	1	17528238	R					6.98473e-13	3.08312	Increased
cg24211276	WDR25	37	14	100952457	F	NM_024515;NM_001161476	Body;Body			7.04223e-13	1.34463	Increased
cg26225774	KIAA1257	37	3	128690750	F	NM_020741	Body			7.08865e-13	-1.53105	Decreased
cg21840248		37	1	172608566	F					7.0934e-13	1.79531	Increased
cg07470597	SMG6	37	17	1974029	R	NM_001282326;NM_001256828;NM_001256827;NM_017575	Body;Body;Body;Body			7.09506e-13	1.40799	Increased
cg22886659	EXOC2	37	6	498807	R	NR_073064;NM_018303	Body;Body			7.10313e-13	1.3153	Increased
cg05275732		37	2	43367147	F					7.10401e-13	1.60856	Increased
cg03478487		37	5	35822800	R					7.10606e-13	1.65732	Increased
cg10225389	ARMC2	37	6	109195633	F	NM_001286609;NM_032131	5'UTR;Body			7.12431e-13	1.34462	Increased
cg20422386		37	1	200597734	R					7.12497e-13	1.45854	Increased
cg02098313	THEMIS	37	6	128222378	F	NM_001164687;NM_001010923;NM_001164685	5'UTR;TSS200;TSS200			7.1373e-13	3.13824	Increased
cg14097792		37	7	39760422	R					7.14317e-13	1.13737	Increased
cg11224251	CD9	37	12	6335277	F	NM_001769	Body			7.17286e-13	1.32394	Increased
cg14630001		37	3	66633408	R					7.19023e-13	-3.31088	Decreased
cg06130923		37	1	172608704	R					7.19152e-13	2.05468	Increased
cg02330172		37	2	37603618	R					7.20507e-13	1.54285	Increased
cg19913465	FCER2	37	19	7767075	R	NM_002002	TSS200			7.26664e-13	1.20093	Increased
cg17775218	KCNK10	37	14	88733491	F	NM_138318;NM_138317;NM_021161	Body;Body;Body			7.29654e-13	1.50302	Increased
cg20655802		37	21	45237861	R					7.30116e-13	2.26288	Increased
cg27543812		37	2	161077346	F					7.35213e-13	1.59413	Increased
cg09767524	PCDH9	37	13	67622549	R	NM_020403;NM_203487	Body;Body			7.35675e-13	2.08485	Increased
cg10990006		37	17	65243288	F			chr17:65240725-65242498	S_Shore	7.36203e-13	1.35939	Increased
cg15810184		37	12	105324638	R					7.38757e-13	2.1056	Increased
cg07512248	CAMSAP1	37	9	138800369	R	NM_015447	TSS1500	chr9:138798462-138800325	S_Shore	7.40451e-13	1.18934	Increased
cg21224509	IGF2BP2-AS1	37	3	185438794	F	NR_126326;NM_001291874;NM_001291872;NM_001291873;NM_001007225;NM_001291869;NM_006548;NM_001291875	Body;Body;Body;Body;Body;Body;Body;5'UTR			7.45611e-13	5.26076	Increased
cg05027304		37	14	65754072	F					7.46013e-13	1.383	Increased
cg17949057	CYTIP	37	2	158297335	R	NM_004288	Body			7.48286e-13	1.63541	Increased
cg12620322	C10orf11	37	10	77969251	F	NM_001305581;NR_131178;NM_032024	Body;Body;Body			7.48488e-13	1.26323	Increased
cg01906286	C10orf11	37	10	77291162	R	NM_001305581	Body			7.52093e-13	1.44477	Increased
cg14175779	COL6A5	37	3	130088859	F	NM_153264;NM_001278298;NR_022012	5'UTR;5'UTR;Body			7.57266e-13	1.37257	Increased
cg11141166	OSBPL10-AS1	37	3	31750713	R	NR_049771;NM_001174060;NM_017784	Body;Body;Body			7.61225e-13	1.32156	Increased
cg20304048		37	22	23035508	F					7.61655e-13	1.42918	Increased
cg17804959	HERC1	37	15	63961165	R	NM_003922	Body			7.62862e-13	1.39758	Increased
cg05983814	DNAI2	37	17	72276388	F	NM_001172810;NM_023036	5'UTR;5'UTR			7.6508e-13	9.36531	Increased
cg27024923		37	11	57173282	F					7.67082e-13	1.57193	Increased
cg08052751	SETBP1	37	18	42366943	F	NM_001130110;NM_015559	Body;Body			7.69575e-13	1.30281	Increased
cg22798362	MYO1D	37	17	30850485	F	NM_015194	Body	chr17:30845903-30846702	S_Shelf	7.75413e-13	1.34856	Increased
cg00508283	C1orf21	37	1	184580432	F	NM_030806	Body			7.77161e-13	1.19381	Increased
cg04609265	ZMIZ1	37	10	81045085	R	NM_020338	Body			7.81052e-13	1.33494	Increased
cg23812282	CASC1	37	12	25340087	R	NM_001204102;NM_001204101;NM_001082973;NM_018272;NM_001082972	5'UTR;Body;Body;Body;Body			7.82858e-13	2.01793	Increased
cg07705062	GLIS1	37	1	54145359	F	NM_147193	5'UTR			7.82872e-13	1.26965	Increased
cg05684266		37	3	149825195	F					7.86872e-13	1.30002	Increased
cg17407893	ABCC1	37	16	16119200	R	NM_004996	Body			7.88731e-13	1.43203	Increased
cg20600379	HLA-DMB	37	6	32909282	F	NM_002118	TSS1500			7.88983e-13	-1.46418	Decreased
cg25779355	ME3	37	11	86235351	R	NM_001014811;NM_006680;NM_001161586	Body;Body;Body			7.89152e-13	1.27159	Increased
cg05104896	HNRNPUL1	37	19	41809014	R	NM_007040;NM_001301016;NM_144732	Body;Body;Body			7.91486e-13	1.51028	Increased
cg25897519		37	8	41427415	R			chr8:41424341-41425300	S_Shelf	7.91746e-13	3.90077	Increased
cg01620416	UQCC1	37	20	33945626	R	NM_018244;NM_199487;NM_001184977	Body;Body;Body			7.92144e-13	1.793	Increased
cg05075562		37	2	42123725	F					7.94641e-13	1.4795	Increased
cg21929723		37	6	7647889	F					7.95975e-13	1.42436	Increased
cg00760938		37	2	217357159	F					7.96732e-13	1.14915	Increased
cg12987884	SPATA13-AS1	37	13	24830015	F	NR_046531;NM_001166271;NM_153023;NM_001286792	TSS1500;Body;Body;Body			8.01119e-13	1.25986	Increased
cg09713039		37	1	67751685	R					8.01507e-13	1.22198	Increased
cg16649560	IL4R	37	16	27338391	F	NM_001008699;NM_000418	5'UTR;5'UTR			8.03045e-13	1.27923	Increased
cg09420391	LOC101929140	37	13	41754202	R	NR_120423	Body			8.03938e-13	1.29091	Increased
cg25153678	LINC00332	37	13	40761585	F	NR_046870	Body			8.05114e-13	1.57582	Increased
cg26919551	C10orf55	37	10	75681949	R	NM_001001791	5'UTR			8.06349e-13	2.84609	Increased
cg06292310	CPT1A	37	11	68581324	F	NM_001031847;NM_001876	Body;Body			8.09184e-13	1.16356	Increased
cg09254866		37	14	105389170	R					8.11604e-13	1.21877	Increased
cg26585644	DCI	37	16	2302081	F	NM_001919	TSS1500	chr16:2301157-2301969	S_Shore	8.16499e-13	1.98114	Increased
cg08227501	C20orf196	37	20	5743288	R	NM_001303479;NM_001303477;NM_152504;NM_001303478	5'UTR;5'UTR;5'UTR;5'UTR			8.2402e-13	1.30331	Increased
cg27027055		37	16	79306292	R					8.25325e-13	1.47363	Increased
cg01676238	UTRN	37	6	144781796	R	NM_007124	Body			8.29317e-13	1.84635	Increased
cg05092777		37	7	131368648	R					8.34209e-13	1.93848	Increased
cg20046431		37	6	24392227	F					8.40279e-13	1.66689	Increased
cg22852103	PIP4K2A	37	10	22900848	F	NM_005028	Body			8.41697e-13	1.49968	Increased
cg13076431		37	11	60589947	R					8.44401e-13	1.2141	Increased
cg23212713		37	14	69178685	F					8.49733e-13	1.25502	Increased
cg22146755		37	18	48677831	F					8.49999e-13	1.24927	Increased
cg05212350	PLD3	37	19	40872142	F	NM_001291311;NM_001031696;NM_012268	5'UTR;5'UTR;5'UTR	chr19:40871617-40871824	S_Shore	8.52118e-13	1.42585	Increased
cg22648750		37	9	71193059	R					8.5295e-13	1.18622	Increased
cg23469537		37	6	141130982	R					8.53267e-13	-1.21071	Decreased
cg09433254	LOC285740	37	6	143888314	R	NR_027113	Body			8.53613e-13	1.60923	Increased
cg14792774	TXNDC11	37	16	11833132	R	NM_015914;NM_001303447	Body;Body	chr16:11836073-11837092	N_Shelf	8.57289e-13	1.36823	Increased
cg19653417		37	12	132654924	F			chr12:132653023-132653236	S_Shore	8.59265e-13	-1.39691	Decreased
cg02130906		37	3	187520901	F					8.59328e-13	1.39228	Increased
cg07183362		37	5	1536762	R					8.60195e-13	2.14992	Increased
cg11911622	DCTN5	37	16	23681282	F	NM_001199743;NM_032486;NR_037573	3'UTR;3'UTR;Body			8.61848e-13	1.15967	Increased
cg24725246	FOXN3	37	14	89976587	R	NM_001085471	5'UTR			8.62401e-13	1.27658	Increased
cg07241613	LOC643339	37	12	93690962	F	NR_040096	Body			8.63719e-13	1.17994	Increased
cg20491695		37	11	45719826	F					8.67994e-13	1.6078	Increased
cg04544473	LOC100996286	37	4	153021978	R	NR_121628;NR_121627	Body;Body			8.70588e-13	-1.05985	Decreased
cg17693967	PTP4A1	37	6	64281643	R	NM_003463	TSS1500	chr6:64282151-64283736	N_Shore	8.71918e-13	1.45758	Increased
cg07552538	FILIP1L	37	3	99657594	F	NM_001042459;NM_182909;NR_031662;NM_032359	5'UTR;5'UTR;Body;Body			8.74547e-13	1.33749	Increased
cg13109037		37	6	10355690	R					8.74986e-13	1.25603	Increased
cg18379532		37	20	17973048	F					8.76984e-13	1.34692	Increased
cg20676559	FOXP1	37	3	71409993	F	NM_001244816;NM_001244808;NM_032682;NM_001244810;NM_001012505	5'UTR;5'UTR;5'UTR;5'UTR;5'UTR			8.77034e-13	1.7842	Increased
cg24555615	PIK3R6	37	17	8709694	R	NR_110865;NM_001290211;NM_001010855	Body;Body;Body			8.79259e-13	1.25293	Increased
cg08962640		37	17	34217646	F					8.80243e-13	1.50352	Increased
cg06726019		37	10	63642670	R					8.84756e-13	1.35478	Increased
cg10802833	TNS3	37	7	47420887	F	NM_022748	Body			8.88219e-13	1.41378	Increased
cg19920923	TNIP1	37	5	150463164	R	NM_001252392;NM_001252391;NM_001252390	5'UTR;5'UTR;5'UTR	chr5:150460086-150460864	S_Shelf	8.88477e-13	1.48677	Increased
cg15303503	CLRN1	37	3	150654689	R	NM_001256819;NR_046380;NM_052995;NM_174878;NM_001195794	3'UTR;Body;Body;Body;Body			8.90601e-13	1.67277	Increased
cg26590823		37	20	17884806	F					8.91818e-13	1.29578	Increased
cg10751316	NELFCD	37	20	57557998	F	NM_198976	Body	chr20:57556341-57556726	S_Shore	8.94132e-13	1.61801	Increased
cg15370320	PRKCH	37	14	61802813	R	NM_006255	Body			8.95239e-13	1.48944	Increased
cg17089889		37	18	55505440	F					9.0135e-13	1.4642	Increased
cg03047059	HHAT	37	1	210567887	R	NM_001170580;NM_001170588;NM_018194;NM_001122834;NM_001170587;NM_001170564	Body;Body;Body;Body;Body;Body			9.08331e-13	1.31466	Increased
cg00109264	RGS3	37	9	116282531	R	NM_130795;NM_001276261;NM_144488;NM_017790;NM_001282923	Body;Body;Body;Body;Body			9.09428e-13	1.36902	Increased
cg04100284		37	22	39486356	F					9.12783e-13	1.37886	Increased
cg15121305	LOC101927421	37	5	124487912	R	NR_109882	Body			9.14244e-13	1.21711	Increased
cg16349527		37	2	58577849	F					9.15043e-13	1.77077	Increased
cg08403891	CDK5RAP1	37	20	31957417	R	NM_001278168;NM_001278167;NM_016408;NM_001278169;NM_016082	Body;Body;Body;Body;Body			9.21024e-13	1.35291	Increased
cg01963618	LOC285768	37	6	1102332	R	NR_027116;NR_027115	TSS1500;TSS1500			9.25228e-13	1.95711	Increased
cg18597176		37	9	137822472	F					9.27372e-13	2.70806	Increased
cg22558105		37	13	109865235	R					9.28044e-13	1.18393	Increased
cg15036529	PYHIN1	37	1	158900644	F	NM_198930;NM_198929;NM_152501;NM_198928	TSS1500;TSS1500;TSS1500;TSS1500			9.2921e-13	1.23829	Increased
cg12988647		37	9	110023129	F					9.29759e-13	1.11755	Increased
cg20139871		37	11	59039430	R					9.31433e-13	1.24374	Increased
cg06154315	OAS2	37	12	113436953	R	NM_002535;NM_016817	Body;Body			9.3228e-13	1.15365	Increased
cg08182911		37	3	187520832	F					9.3492e-13	1.2989	Increased
cg17332198	AVIL	37	12	58209913	R	NM_006576	TSS200			9.36221e-13	1.78039	Increased
cg16236275	ZNF292	37	6	87891939	F	NM_015021	Body			9.36848e-13	1.27695	Increased
cg03917473		37	17	38764244	F					9.38438e-13	1.62005	Increased
cg04036764	SSFA2	37	2	182782256	R	NR_109843;NM_001130445;NM_001287503;NM_006751;NM_001287504	Body;Body;Body;Body;Body			9.40855e-13	1.16162	Increased
cg19816586	SYT1	37	12	79796307	R	NM_005639;NM_001135805;NM_001135806	Body;Body;Body			9.41573e-13	1.27312	Increased
cg12647054		37	12	4228689	R					9.49407e-13	1.43438	Increased
cg13997759	CAPN12	37	19	39230902	F	NM_144691	Body	chr19:39226725-39226983	S_Shelf	9.58006e-13	1.34271	Increased
cg05176551		37	10	32701586	F					9.58047e-13	1.19895	Increased
cg11895835	C5orf13	37	5	111078476	R	NM_004772;NM_001142481;NM_001142479;NM_001142478;NM_001142474;NM_001142480;NM_001142475;NM_001142483;NM_001142476;NM_001142482;NM_001142477	Body;Body;Body;Body;Body;Body;Body;Body;Body;Body;Body			9.59117e-13	1.4234	Increased
cg02374486	PRF1	37	10	72362809	R	NM_001083116;NM_005041	TSS1500;TSS1500	chr10:72360255-72360605	S_Shelf	9.59618e-13	1.56962	Increased
cg04628881	GALK2	37	15	49477971	F	NM_001289031;NM_001289030;NM_001001556;NM_002044	5'UTR;5'UTR;Body;Body			9.61462e-13	1.43046	Increased
cg01763935	STAT3	37	17	40493229	R	NM_003150;NM_139276;NM_213662	Body;Body;Body			9.61905e-13	1.39938	Increased
cg03119780	PIP4K2A	37	10	22886226	F	NM_005028	Body			9.62121e-13	1.46732	Increased
cg00706371		37	16	49512158	R					9.62333e-13	1.15137	Increased
cg24051146	DAPL1	37	2	159655061	R	NM_001017920	Body			9.63055e-13	1.26433	Increased
cg17920789	LRCH1	37	13	47152525	R	NM_015116;NM_001164213;NM_001164211	Body;Body;Body			9.63812e-13	1.19978	Increased
cg19578790	TBC1D22A	37	22	47184500	F	NM_001284304;NM_001284303;NM_014346;NR_104292;NM_001284305	5'UTR;Body;Body;Body;5'UTR			9.70844e-13	2.07392	Increased
cg12025418	PPP2R3A	37	3	135828631	F	NM_002718;NM_181897;NM_001190447	Body;Body;Body			9.71539e-13	1.36772	Increased
cg05692055		37	11	118743365	R					9.73252e-13	1.41921	Increased
cg18237178		37	6	106574273	F					9.76435e-13	1.48001	Increased
cg20518096	AKR1D1	37	7	137760331	F	NM_005989	TSS1500			9.8119e-13	1.37203	Increased
cg05643816		37	22	30657378	R					9.81353e-13	1.52152	Increased
cg06001894	TNIP3	37	4	122148579	R	NM_001244764;NM_001244764	1stExon;5'UTR			9.81606e-13	1.34965	Increased
cg26907532		37	13	31426041	R					9.83288e-13	1.31299	Increased
cg23979983		37	4	107597761	R					9.90414e-13	1.50553	Increased
cg25554237	C4orf22	37	4	81819036	F	NM_152770;NM_001206997	Body;Body			9.94802e-13	1.34501	Increased
cg05288075	GSAP	37	7	77022728	R	NM_017439	Body			9.96111e-13	1.34788	Increased
cg22357405	STX8	37	17	9317964	R	NR_033656;NM_004853	Body;Body			9.97379e-13	1.16637	Increased
cg12865675	CANX	37	5	179156985	F	NM_001746;NM_001024649	3'UTR;3'UTR	chr5:179159467-179160534	N_Shelf	9.99039e-13	2.07059	Increased
cg05238849	LOC100506457	37	2	12697036	R	NR_110196	Body			9.99359e-13	1.26925	Increased
cg06057374		37	1	89507082	R					1.00016e-12	1.34446	Increased
cg01046790		37	5	127000030	R					1.001e-12	1.24247	Increased
cg06895397	RBPJ	37	4	26406431	R	NM_203284;NM_203283;NM_005349;NM_015874	Body;Body;Body;Body			1.00168e-12	1.27488	Increased
cg24735966	LOC101928241	37	1	96827333	F	NR_110693	Body			1.00198e-12	1.28986	Increased
cg20651018	CARS	37	11	3035856	F	NM_001014437;NM_001751;NM_001014438;NM_139273	Body;Body;Body;Body			1.00755e-12	1.48286	Increased
cg10139216		37	8	101441196	F					1.01072e-12	1.45421	Increased
cg20188980	TMEM163	37	2	135471997	R	NM_030923	Body	chr2:135475698-135476993	N_Shelf	1.01182e-12	1.49106	Increased
cg25371036	AMOTL1	37	11	94500749	R	NM_130847	TSS1500	chr11:94501366-94502696	N_Shore	1.01329e-12	-1.60774	Decreased
cg27569829	BCL2	37	18	60984485	R	NM_000633	Body	chr18:60985503-60985741	N_Shore	1.01341e-12	1.46168	Increased
cg17638833		37	5	55354786	R					1.01411e-12	1.49506	Increased
cg10145533		37	8	20350779	F					1.01546e-12	1.4225	Increased
cg24448421		37	12	68737061	R					1.01723e-12	-1.40475	Decreased
cg11291949		37	9	79192878	F					1.01756e-12	1.36555	Increased
cg21541748	DLGAP1	37	18	3541804	F	NM_001003809;NM_001242766;NM_001308390;NM_001242764;NM_001242763;NM_001242762;NM_004746;NM_001242765;NM_001242761	Body;Body;Body;Body;Body;Body;Body;Body;Body			1.01938e-12	1.32795	Increased
cg05261349	ST3GAL2	37	16	70473841	R	NM_006927	TSS1500	chr16:70472588-70473649	S_Shore	1.01974e-12	15.1155	Increased
cg24262206	ANKRD12	37	18	9140610	F	NM_001083625;NM_015208;NM_001204056	5'UTR;5'UTR;5'UTR	chr18:9136088-9137594	S_Shelf	1.02032e-12	1.46503	Increased
cg02510809	PTPRR	37	12	71055822	R	NR_073474;NM_130846;NM_001207016;NM_001207015;NM_002849	Body;Body;Body;Body;Body			1.02148e-12	1.3292	Increased
cg13375187	THBS1	37	15	39886363	F	NM_003246	Body			1.02561e-12	1.23289	Increased
cg09936933	STARD10	37	11	72469551	F	NM_006645	Body	chr11:72465884-72466209	S_Shelf	1.02648e-12	-1.35293	Decreased
cg10311882		37	7	142441326	R					1.02906e-12	1.20671	Increased
cg11686737	PARP15	37	3	122340110	F	NM_001113523;NM_001308320;NM_152615;NM_001308321	Body;Body;Body;Body			1.02975e-12	1.17027	Increased
cg25867383	NUGGC	37	8	27936225	R	NM_001010906	5'UTR			1.03284e-12	1.34269	Increased
cg07996037	KIF13B	37	8	29059527	R	NM_015254	Body			1.03402e-12	1.25055	Increased
cg27557428		37	1	201139878	R			chr1:201139874-201140504	Island	1.04087e-12	1.15161	Increased
cg04522575		37	17	61042898	F			chr17:61043325-61044408	N_Shore	1.04211e-12	-2.37674	Decreased
cg01437142	RORA	37	15	60942549	F	NM_134261	Body			1.04414e-12	1.52851	Increased
cg25449415	LONRF2	37	2	100926863	R	NM_198461	Body			1.04729e-12	1.27583	Increased
cg20786422	SYTL3	37	6	159070491	R	NM_001242395;NM_001242394;NM_001242384;NM_001009991	TSS1500;TSS1500;TSS1500;TSS1500			1.05102e-12	1.53592	Increased
cg24289952		37	3	113942043	F					1.05402e-12	1.40051	Increased
cg26089367	MYH9	37	22	36776109	F	NM_002473	5'UTR			1.05897e-12	1.45771	Increased
cg06381319		37	6	135424325	R					1.0598e-12	1.38129	Increased
cg27603693	NMBR	37	6	142397170	R	NM_002511	Body			1.05992e-12	1.31553	Increased
cg12241892	MIR3909	37	22	35730942	R	NR_037471;NR_024195;NR_024194;NM_005488;NM_001135732;NM_001135730;NM_001135729	TSS1500;Body;Body;Body;Body;Body;Body			1.06311e-12	1.13203	Increased
cg02175489	INSC	37	11	15132665	F	NM_001031853	TSS1500	chr11:15136058-15136545	N_Shelf	1.06515e-12	1.20524	Increased
cg21439798		37	17	38698056	R					1.06516e-12	1.45468	Increased
cg23506143		37	5	55761274	R					1.06792e-12	4.12669	Increased
cg19362130		37	16	3123218	R					1.07018e-12	1.26346	Increased
cg08552853		37	2	102875372	R					1.07093e-12	1.48886	Increased
cg17362523	OTULIN	37	5	14680767	F	NM_138348	Body			1.07379e-12	1.21221	Increased
cg27334311	FIBP	37	11	65657254	R	NM_198897;NM_004214;NM_006848	TSS1500;TSS1500;TSS1500	chr11:65655469-65656206	S_Shore	1.07424e-12	1.68257	Increased
cg05197247	NCK2	37	2	106502113	F	NM_001004722;NM_003581;NM_001004720	Body;Body;Body	chr2:106497787-106498577	S_Shelf	1.07427e-12	7.79809	Increased
cg13733708	ZNF335	37	20	44597685	F	NM_022095	Body	chr20:44599805-44601207	N_Shelf	1.07651e-12	2.37891	Increased
cg09468043		37	7	25157281	F					1.0781e-12	1.8023	Increased
cg08736867	TIAM2	37	6	155502890	R	NM_012454	Body			1.07833e-12	1.32766	Increased
cg16840978	RAB11FIP1	37	8	37753555	R	NM_025151;NM_001002814	Body;Body	chr8:37756454-37757339	N_Shelf	1.08297e-12	1.21778	Increased
cg03030267	GNASAS	37	20	57394000	R	NR_002785;NR_030580;NR_029844	Body;TSS1500;TSS1500			1.08745e-12	1.45074	Increased
cg17972213	S1PR1	37	1	101704898	F	NM_001400	Body	chr1:101701785-101702068	S_Shelf	1.08884e-12	1.76117	Increased
cg15021109	RORA-AS1	37	15	60881681	R	NR_120342;NR_120341;NM_134262;NM_134260;NM_002943;NM_134261	Body;Body;Body;Body;Body;Body	chr15:60883298-60885350	N_Shore	1.09228e-12	1.57968	Increased
cg25303871	CACNB2	37	10	18583838	R	NM_201597;NM_201593;NM_201596;NM_001167945;NM_201572;NM_201571;NM_000724	Body;Body;Body;Body;Body;Body;Body			1.10034e-12	1.17057	Increased
cg04273422	TUBB4	37	19	6498787	F	NM_006087	Body	chr19:6502090-6502411	N_Shelf	1.10425e-12	1.18556	Increased
cg11588985		37	2	158103056	R					1.10432e-12	1.32237	Increased
cg05949667	ACAD8	37	11	134126504	F	NM_014384	Body	chr11:134122762-134122981	S_Shelf	1.10702e-12	-8.07597	Decreased
cg13928272	UQCC1	37	20	33992946	F	NM_018244;NM_199487;NM_001184977	Body;Body;Body			1.11052e-12	1.61759	Increased
cg14112356	ITGB2	37	21	46348443	R	NM_001127491	5'UTR	chr21:46351328-46352911	N_Shelf	1.11167e-12	3.89416	Increased
cg23863323		37	6	110868967	R					1.11243e-12	1.13656	Increased
cg11037027	PLXDC2	37	10	20504942	F	NM_032812;NM_001282736	Body;Body			1.11571e-12	1.21504	Increased
cg17756730		37	1	172608644	F					1.11663e-12	1.70417	Increased
cg01728830	TMPRSS4	37	11	117957665	F	NM_001083947;NM_019894	Body;Body			1.11769e-12	1.15356	Increased
cg21243631	NPC1	37	18	21154260	R	NM_000271	Body			1.11805e-12	2.85866	Increased
cg18461635	CCDC12	37	3	46990143	R	NM_144716	Body			1.11957e-12	1.31911	Increased
cg14678017		37	1	247368574	R					1.11987e-12	1.25657	Increased
cg00446123	LIME1	37	20	62367888	R	NM_017806	TSS200	chr20:62368955-62371962	N_Shore	1.12849e-12	91.449	Increased
cg08626800		37	7	42979643	F					1.13597e-12	1.30078	Increased
cg10184771		37	17	62102410	R					1.13654e-12	1.33306	Increased
cg22342710	EIF3J	37	15	44838476	F	NM_001284336;NM_001284335;NM_003758	Body;Body;Body			1.14009e-12	1.36797	Increased
cg08532282	CTTNBP2	37	7	117469660	R	NM_033427	Body			1.14116e-12	1.5915	Increased
cg12164351	FOXN3	37	14	89844701	R	NM_005197;NM_001085471	Body;Body			1.14363e-12	1.47188	Increased
cg24231380	C2orf85	37	2	242813914	R	NM_173821	Body	chr2:242815056-242815599	N_Shore	1.14484e-12	1.5119	Increased
cg02101518	TRAF3	37	14	103272455	F	NM_003300;NM_145726;NM_145725;NM_001199427	5'UTR;5'UTR;5'UTR;5'UTR			1.14579e-12	1.28397	Increased
cg10175829	SAMSN1	37	21	15907213	R	NM_001286523;NM_022136;NM_001256370	5'UTR;Body;Body			1.14692e-12	1.43463	Increased
cg12603039		37	1	179678692	F					1.1474e-12	1.18384	Increased
cg11688410		37	10	33260748	F					1.14741e-12	1.25657	Increased
cg00738635		37	1	158966231	R					1.14754e-12	1.5549	Increased
cg09485437		37	3	187693496	F					1.14954e-12	1.43027	Increased
cg05325763	CPT1A	37	11	68607719	R	NM_001031847;NM_001876	5'UTR;5'UTR	chr11:68606682-68607330	S_Shore	1.15108e-12	1.19987	Increased
cg17994788	C1GALT1	37	7	7261594	R	NM_020156	5'UTR			1.15134e-12	1.25779	Increased
cg18743793	IKZF1	37	7	50464661	R	NM_006060	Body	chr7:50467566-50468400	N_Shelf	1.1535e-12	1.54227	Increased
cg05921513		37	10	64516131	F					1.16198e-12	1.37274	Increased
cg14597528	LOC101929297	37	6	166657679	F	NR_125862	Body			1.1655e-12	1.35797	Increased
cg09875213	TIFAB	37	5	134786596	R	NM_001099221	5'UTR			1.16766e-12	1.23856	Increased
cg16246347	LOC100506403	37	21	36936382	R	NR_073512	Body			1.17025e-12	1.6915	Increased
cg09115713	FAM38A	37	16	88832476	R	NM_001142864	Body			1.17413e-12	1.47624	Increased
cg02298058		37	1	59434412	F					1.17551e-12	1.63697	Increased
cg08060673	TMPRSS4-AS1	37	11	117922264	F	NR_038318	Body			1.17703e-12	1.43788	Increased
cg13521328		37	14	94834763	R					1.17709e-12	1.38123	Increased
cg07232049	TTC13	37	1	231093497	R	NM_024525;NM_001122835	Body;Body			1.17986e-12	1.17276	Increased
cg04826488	PKHD1L1	37	8	110378586	R	NM_177531	Body	chr8:110374552-110374793	S_Shelf	1.18056e-12	2.19999	Increased
cg12833003		37	1	178898254	F					1.18138e-12	1.34562	Increased
cg25706329	STIM1	37	11	4011346	R	NM_001277962;NM_001277961;NM_003156	Body;Body;Body			1.18962e-12	1.3018	Increased
cg22241838	TMEM109	37	11	60680006	F	NM_024092	TSS1500	chr11:60681552-60682268	N_Shore	1.19209e-12	7.4945	Increased
cg17143179	PRDM1	37	6	106546824	R	NM_001198;NM_182907;NM_182907	Body;1stExon;5'UTR			1.19319e-12	1.46614	Increased
cg16833232		37	14	21189119	R			chr14:21191657-21191860	N_Shelf	1.19437e-12	1.25225	Increased
cg07250238		37	12	123599384	R					1.19471e-12	1.2302	Increased
cg24970449		37	3	156846572	R					1.19551e-12	1.23387	Increased
cg09464061	MGC2752	37	19	59090052	R	NR_026052	Body	chr19:59092691-59093273	N_Shelf	1.19574e-12	1.35729	Increased
cg10413915	SH2D4B	37	10	82299681	R	NM_001145719;NM_207372	TSS1500;Body	chr10:82295501-82296192	S_Shelf	1.1972e-12	1.16347	Increased
cg18546165	CMKLR1	37	12	108727968	R	NM_004072;NM_001142343;NM_001142344	5'UTR;5'UTR;5'UTR			1.19879e-12	1.59139	Increased
cg25526001	C10orf99	37	10	85939451	F	NM_207373	Body			1.20017e-12	1.59851	Increased
cg17313218	LSP1	37	11	1875716	R	NM_002339	Body			1.20366e-12	1.45716	Increased
cg06217769	SMG6	37	17	2126306	F	NM_017575;NM_001170957	Body;Body			1.20593e-12	1.39193	Increased
cg14802587		37	2	113579048	F					1.20672e-12	1.52482	Increased
cg01706991	BAALC	37	8	104185501	R	NM_024812;NM_001024372	Body;Body			1.20709e-12	1.43213	Increased
cg12197380		37	2	118984205	F			chr2:118981769-118982466	S_Shore	1.20739e-12	1.46476	Increased
cg14165142	CDC25B	37	20	3778655	R	NM_021873;NM_004358;NM_021872	Body;Body;Body	chr20:3776618-3777374	S_Shore	1.20811e-12	1.82924	Increased
cg19420817	LDLRAD3	37	11	35992808	F	NM_001304264;NM_001304263;NM_174902	5'UTR;Body;Body			1.21044e-12	1.23616	Increased
cg16580955		37	1	90077293	F					1.21072e-12	1.37931	Increased
cg11381954	PPP3CA	37	4	102256428	F	NM_001130691;NM_000944;NM_001130692	Body;Body;Body			1.21201e-12	1.25476	Increased
cg18412721		37	13	51421269	R			chr13:51417371-51418149	S_Shelf	1.21215e-12	6.7266	Increased
cg08582164		37	9	84442861	F					1.21789e-12	1.58287	Increased
cg18722631	MRPS31	37	13	41339180	R	NM_005830	Body			1.22566e-12	1.25608	Increased
cg03684232	PLEKHG3	37	14	65181311	F	NM_001308147	5'UTR			1.2291e-12	1.2621	Increased
cg07938266	JAKMIP1	37	4	6182894	R	NM_001306133;NM_001306134;NM_001099433;NM_144720	5'UTR;5'UTR;5'UTR;5'UTR			1.22953e-12	1.42539	Increased
cg00348168	C19orf12	37	19	30196030	R	NM_031448;NM_001256047;NM_001031726;NM_001256046;NM_001282929;NM_001282931;NM_001282930	Body;Body;Body;Body;5'UTR;5'UTR;5'UTR			1.23467e-12	1.40055	Increased
cg15080295		37	22	27619629	R					1.24109e-12	1.374	Increased
cg12935023		37	2	231839161	R					1.24578e-12	1.57651	Increased
cg05408896		37	3	59372081	F					1.25036e-12	1.55226	Increased
cg15253892	MTHFD1L	37	6	151308594	F	NM_015440;NM_001242767;NM_001242768	Body;Body;Body			1.25437e-12	1.34602	Increased
cg13689667		37	7	26007848	F					1.26308e-12	1.70129	Increased
cg18719665	TTC39C	37	18	21572656	F	NM_153211	TSS200			1.26439e-12	1.39023	Increased
cg04222196		37	1	203723795	R					1.26488e-12	1.44652	Increased
cg03111921	RABGAP1L	37	1	174756146	F	NM_014857	Body			1.26494e-12	1.34317	Increased
cg08870147	STX18	37	4	4526334	R	NM_016930	Body			1.26503e-12	1.35421	Increased
cg21335325	BACH2	37	6	90790719	R	NM_021813;NM_001170794	5'UTR;5'UTR			1.26645e-12	1.44158	Increased
cg08065963		37	16	8985593	R					1.26807e-12	1.47652	Increased
cg10619513		37	19	39497886	F					1.26869e-12	1.2017	Increased
cg23630145	GLIPR2	37	9	36144545	R	NR_104641;NR_104640;NR_104639;NR_104638;NR_104637;NM_001287011;NM_001287012;NM_022343;NM_001287010;NM_001287014;NM_001287013	Body;Body;Body;Body;Body;Body;Body;Body;Body;Body;Body			1.26946e-12	1.27429	Increased
cg01169085		37	17	37913073	R			chr17:37910088-37911190	S_Shore	1.2706e-12	1.28837	Increased
cg26917727		37	3	177135130	F					1.27142e-12	1.2029	Increased
cg16689883		37	22	48441270	R					1.27224e-12	1.51419	Increased
cg06657207	PALD1	37	10	72240584	R	NM_014431	5'UTR	chr10:72237661-72238821	S_Shore	1.27428e-12	-2.78929	Decreased
cg08500337	AUTS2	37	7	69129528	F	NM_001127232;NM_015570;NM_001127231	Body;Body;Body			1.27675e-12	1.1556	Increased
cg10132627	PACSIN2	37	22	43355971	R	NM_001184971;NM_001184970	TSS200;5'UTR			1.27983e-12	1.39744	Increased
cg17469906		37	12	9480222	R					1.28417e-12	1.4259	Increased
cg03831847	FAM38A	37	16	88832485	R	NM_001142864	Body			1.28511e-12	1.44608	Increased
cg24336808		37	12	68474606	R					1.28773e-12	1.36504	Increased
cg26766875	STK24	37	13	99202291	R	NM_001032296;NM_001286649	Body;Body			1.29199e-12	1.53069	Increased
cg26617682		37	17	55807838	F					1.29284e-12	1.48475	Increased
cg19582460	CRAMP1L	37	16	1672051	R	NM_020825	Body	chr16:1676042-1676297	N_Shelf	1.29411e-12	1.14298	Increased
cg00232076	TBC1D19	37	4	26753673	R	NM_001292054;NM_018317	Body;Body			1.29592e-12	1.22001	Increased
cg09847541		37	22	25404660	F					1.29746e-12	1.34436	Increased
cg24674703	CD5	37	11	60869960	F	NM_014207;NM_014207	5'UTR;1stExon			1.30322e-12	-2.58956	Decreased
cg24403649		37	4	39172243	R			chr4:39172242-39172522	Island	1.30463e-12	1.98676	Increased
cg12190917	VRK2	37	2	58250834	R	NM_001288838;NM_001288837	5'UTR;5'UTR			1.30906e-12	1.48448	Increased
cg18157896	C20orf141	37	20	2795593	F	NM_080739;NM_001167670	TSS200;TSS1500			1.31168e-12	1.39869	Increased
cg06470558	SLC34A1	37	5	176816828	R	NM_003052;NM_001167579	Body;3'UTR			1.31649e-12	1.56169	Increased
cg12340037	GNPTAB	37	12	102193720	F	NM_024312	Body			1.31861e-12	1.77217	Increased
cg23863328		37	10	49879704	R					1.32126e-12	1.14129	Increased
cg17009628	IKZF3	37	17	37926608	F	NM_001284516;NM_001284515;NM_001284514;NM_001257410;NM_001257409;NM_001257408;NM_183230;NM_012481;NM_001257412;NM_183232;NM_001257411;NM_001257414;NM_001257413;NM_183231;NM_183229;NM_183228	Body;Body;Body;Body;Body;Body;Body;Body;Body;Body;Body;Body;Body;Body;Body;Body			1.32835e-12	1.50242	Increased
cg26802494	SMCO4	37	11	93263353	R	NM_020179	5'UTR			1.32946e-12	1.47029	Increased
cg10992339	ATP8A1	37	4	42645776	R	NM_006095;NM_001105529	Body;Body			1.32947e-12	1.23892	Increased
cg02717595		37	2	68944746	R					1.33645e-12	1.31392	Increased
cg01366670	CBFA2T3	37	16	89004378	F	NM_175931;NM_005187	5'UTR;Body	chr16:89006334-89008600	N_Shore	1.33727e-12	1.44347	Increased
cg24458251	SLC25A26	37	3	66362684	R	NR_028475;NM_173471;NM_001164796	Body;Body;Body			1.33967e-12	1.20682	Increased
cg26763394		37	3	45957664	F					1.3401e-12	1.46383	Increased
cg22695440	LRBA	37	4	151925536	F	NM_006726;NM_001199282	Body;Body			1.34209e-12	-2.78166	Decreased
cg04404982	ITGAL	37	16	30483287	R	NM_002209;NM_001114380	TSS1500;TSS1500	chr16:30485382-30485721	N_Shelf	1.34218e-12	1.24089	Increased
cg16519923	ITGAL	37	16	30485810	F	NM_002209;NM_001114380	Body;Body	chr16:30485382-30485721	S_Shore	1.34474e-12	1.35544	Increased
cg23384708	TNF	37	6	31544934	F	NM_000594	Body	chr6:31548436-31549277	N_Shelf	1.34598e-12	1.44342	Increased
cg04661929	SEPT9	37	17	75320035	R	NM_001113492;NM_001113491;NM_006640	5'UTR;Body;Body			1.34608e-12	-6.09735	Decreased
cg02928074	SLC6A12	37	12	319962	F	NM_003044;NM_001122847;NM_001206931;NM_001122848	5'UTR;5'UTR;5'UTR;5'UTR			1.34655e-12	1.17213	Increased
cg13784559	PTPN18	37	2	131128163	R	NM_001142370;NM_014369	Body;Body	chr2:131129718-131130511	N_Shore	1.35034e-12	2.00338	Increased
cg13484082	BCL2	37	18	60829763	R	NM_000633	Body			1.35136e-12	1.7762	Increased
cg02890315	USP3	37	15	63848706	F	NR_046341;NR_046342;NM_001256702;NM_006537	Body;Body;Body;Body			1.35357e-12	1.37363	Increased
cg24413088		37	12	12956269	F					1.36601e-12	1.32925	Increased
cg07906046	ADCY9	37	16	4131584	R	NM_001116	Body			1.3768e-12	16.4214	Increased
cg25569341	HDAC4	37	2	240201981	F	NM_006037	Body			1.37915e-12	-1.60296	Decreased
cg09996325	KLF12	37	13	74599636	F	NM_007249	5'UTR			1.38255e-12	1.16205	Increased
cg03589653		37	8	53403761	F					1.38651e-12	1.24834	Increased
cg22454593		37	8	36927077	R					1.39046e-12	1.26252	Increased
cg00524377	FSTL1	37	3	120157852	F	NM_007085	Body			1.39145e-12	1.18763	Increased
cg22252265	SLC25A48	37	5	135214177	R	NM_145282	Body			1.39179e-12	1.32871	Increased
cg14255337	KDM2B	37	12	121972602	R	NM_032590;NM_001005366	Body;Body	chr12:121975028-121976140	N_Shelf	1.39223e-12	1.48264	Increased
cg24053032	RORA	37	15	61022442	F	NM_134261	Body			1.40198e-12	1.39071	Increased
cg17494034	VPS13D	37	1	12513497	F	NM_015378;NM_018156	Body;Body			1.40206e-12	1.52781	Increased
cg23646228		37	15	91400400	R					1.40362e-12	2.91353	Increased
cg20994481	TTLL2	37	6	167742801	R	NM_031949	Body			1.40474e-12	1.29565	Increased
cg18767115		37	22	23153775	F					1.40745e-12	4.68619	Increased
cg09027184		37	14	50363827	F			chr14:50359340-50360797	S_Shelf	1.40968e-12	1.44166	Increased
cg04271248	RAB11FIP5	37	2	73338768	R	NM_015470	Body	chr2:73339292-73340733	N_Shore	1.40979e-12	1.93378	Increased
cg21812923	TLN2	37	15	63127782	R	NM_015059	Body			1.41036e-12	1.35085	Increased
cg15131417	ZNF804A	37	2	185510906	F	NM_194250	Body			1.41327e-12	1.23291	Increased
cg17284182	ETS1	37	11	128370675	R	NM_005238;NM_001162422;NM_001143820	Body;Body;Body			1.41493e-12	1.55569	Increased
cg14755717	CD81	37	11	2415046	F	NM_001297649;NM_004356	5'UTR;Body	chr11:2417650-2417993	N_Shelf	1.41652e-12	1.23236	Increased
cg08398359	DIRC2	37	3	122514784	F	NM_032839	Body	chr3:122513726-122514477	S_Shore	1.41807e-12	1.55702	Increased
cg12033822	SLC35C2	37	20	44990591	R	NM_015945;NM_173179;NM_173073	5'UTR;5'UTR;5'UTR	chr20:44992677-44993103	N_Shelf	1.41835e-12	1.24442	Increased
cg19602649	POU2AF1	37	11	111250619	F	NM_006235	TSS1500			1.42006e-12	1.20894	Increased
cg23154806		37	1	188873691	F					1.42308e-12	1.24853	Increased
cg27018019	PASK	37	2	242052394	R	NM_001252122;NM_001252120;NM_001252119;NM_015148	Body;Body;Body;Body			1.42331e-12	1.27116	Increased
cg17184593	TET3	37	2	74213565	F	NM_001287491	1stExon	chr2:74211214-74212314	S_Shore	1.43104e-12	1.63402	Increased
cg24669522		37	3	46871319	F			chr3:46874892-46875769	N_Shelf	1.4312e-12	1.57141	Increased
cg26476925		37	19	45245446	F					1.43325e-12	1.50998	Increased
cg02456062		37	17	37912327	F			chr17:37910088-37911190	S_Shore	1.43861e-12	1.5257	Increased
cg21715435	SLC24A3	37	20	19332236	R	NM_020689	Body			1.44224e-12	1.26174	Increased
cg00185853	TNS1	37	2	218799341	F	NM_022648	5'UTR			1.44346e-12	-24.7363	Decreased
cg25276383		37	6	113810698	R					1.44366e-12	1.92732	Increased
cg15518113	CD247	37	1	167400121	R	NM_000734;NM_198053	3'UTR;3'UTR			1.44376e-12	1.24168	Increased
cg12094903	PSMB8	37	6	32808689	R	NM_004159;NM_148919	3'UTR;3'UTR	chr6:32811494-32811839	N_Shelf	1.44723e-12	3.56017	Increased
cg12472786		37	12	129520866	R					1.44984e-12	1.87342	Increased
cg20572650	ZNF277	37	7	111923614	R	NM_021994	Body			1.45656e-12	1.14328	Increased
cg11183875		37	2	38341436	F					1.46235e-12	1.27884	Increased
cg19193964		37	11	85836030	F					1.46252e-12	1.24817	Increased
cg27618173	SLA	37	8	134069863	F	NM_006748;NM_001045556;NM_003235;NM_001045557;NM_001282964;NM_001282965	Body;Body;Body;Body;Body;5'UTR			1.4639e-12	1.83527	Increased
cg07687131	SOCS2	37	12	93967580	R	NM_003877	Body	chr12:93963963-93967395	S_Shore	1.46762e-12	1.27123	Increased
cg07698804	TBCD	37	17	80829309	R	NM_005993	Body	chr17:80829533-80829871	N_Shore	1.4701e-12	1.34563	Increased
cg08098264	LAMA2	37	6	129822795	F	NM_000426;NM_001079823	Body;Body			1.47555e-12	1.45901	Increased
cg21232532	CASC15	37	6	22036741	F	NR_015410	Body			1.47877e-12	1.38235	Increased
cg13894134		37	10	3799642	R					1.47965e-12	1.7718	Increased
cg18516150	CPA3	37	3	148614668	R	NM_001870	3'UTR			1.48112e-12	1.21392	Increased
cg09354294	GNG12	37	1	68188118	F	NM_018841	5'UTR			1.48438e-12	1.22263	Increased
cg15311141		37	4	36280631	F					1.48526e-12	1.34336	Increased
cg02051428	DPP3	37	11	66276414	F	NM_130443;NM_005700;NM_001256670	Body;Body;Body			1.48653e-12	1.84131	Increased
cg01884851	LZTFL1	37	3	45906498	F	NM_001276378;NM_001276379	5'UTR;Body			1.49011e-12	1.58398	Increased
cg26404422	ETS1	37	11	128367010	F	NM_001143820;NM_001162422;NM_005238	Body;Body;Body			1.49305e-12	1.59902	Increased
cg23478008	TSPAN31	37	12	58137804	F	NM_005981	TSS1500			1.49963e-12	-1.99503	Decreased
cg21794222	CCR6	37	6	167536063	F	NM_004367;NM_031409	5'UTR;TSS200			1.50131e-12	1.30966	Increased
cg14472131	ATXN7	37	3	63980967	F	NM_000333;NM_001177387;NM_001128149	Body;Body;Body			1.50253e-12	1.665	Increased
cg22346297	ACAP3	37	1	1240439	R	NM_030649	Body	chr1:1242400-1245185	N_Shore	1.50347e-12	1.29525	Increased
cg02166513		37	16	21206091	F					1.50664e-12	1.45025	Increased
cg18075666	CALD1	37	7	134550430	R	NM_033157;NM_004342;NM_033138	5'UTR;5'UTR;5'UTR			1.51058e-12	1.32501	Increased
cg01324815		37	1	83871669	R					1.51414e-12	1.26834	Increased
cg10945587	LINC00511	37	17	70630814	R	NR_033876	Body			1.5157e-12	1.56005	Increased
cg18029381	ATXN1	37	6	16488347	R	NM_001128164;NM_000332	5'UTR;5'UTR			1.51819e-12	1.36118	Increased
cg07623256		37	2	67518001	R					1.539e-12	1.31554	Increased
cg07220750		37	7	35769215	R					1.54527e-12	1.25923	Increased
cg07238065	MED15	37	22	20920729	F	NM_001293236;NM_015889;NM_001003891;NM_001293234;NM_001293235;NM_001293237	Body;Body;Body;Body;Body;Body			1.55291e-12	1.50625	Increased
cg16391678	ITGAL	37	16	30485597	F	NM_002209;NM_001114380	Body;Body	chr16:30485382-30485721	Island	1.55556e-12	1.34052	Increased
cg02177007	CAMSAP1	37	9	138780109	R	NM_015447	Body			1.56051e-12	2.20236	Increased
cg11193634		37	14	106322760	F			chr14:106321750-106322002	S_Shore	1.56355e-12	1.18158	Increased
cg07083307		37	19	44108018	R					1.56481e-12	1.31386	Increased
cg17885415	STK17A	37	7	43661792	R	NM_004760	Body			1.56964e-12	1.55933	Increased
cg26585931	LINC01583	37	15	82379655	F	NR_120367	TSS1500			1.57341e-12	1.13538	Increased
cg12746627	SIPA1L3	37	19	38450289	F	NM_015073	5'UTR			1.58021e-12	1.24161	Increased
cg16037187		37	18	36191589	F					1.58193e-12	1.20225	Increased
cg01439248	MYOM2	37	8	2039444	F	NM_003970	Body	chr8:2037706-2037986	S_Shore	1.58746e-12	1.1229	Increased
cg26736341	TNF	37	6	31545342	R	NM_000594	3'UTR	chr6:31548436-31549277	N_Shelf	1.58863e-12	1.33929	Increased
cg19032328		37	1	37239629	F					1.59014e-12	1.76041	Increased
cg01544270	EXD3	37	9	140300227	R	NM_017820	5'UTR	chr9:140301338-140301826	N_Shore	1.59102e-12	1.39252	Increased
cg02588183		37	1	230456559	R					1.59628e-12	1.20828	Increased
cg04380791	NFIA	37	1	61664754	F	NM_001145511;NM_001145512;NM_001134673;NM_005595	Body;Body;Body;Body			1.60223e-12	1.29742	Increased
cg19003337	KRT17	37	17	39780836	F	NM_000422;NM_000422	5'UTR;1stExon			1.60328e-12	1.67849	Increased
cg03385871	CTIF	37	18	46311648	R	NM_014772;NM_001142397	Body;Body			1.60595e-12	1.71075	Increased
cg01684586	IGFBP7	37	4	57910078	R	NM_001553	Body			1.61283e-12	1.18908	Increased
cg07628442		37	21	34757152	F					1.61725e-12	1.57416	Increased
cg15518883	SIT1	37	9	35650561	F	NM_014450	Body	chr9:35646744-35647265	S_Shelf	1.6183e-12	1.43255	Increased
cg13761882	PRR5L	37	11	36463531	R	NM_001160168;NM_001160167;NM_024841;NM_001160169	Body;Body;Body;Body			1.62304e-12	1.27534	Increased
cg07260070	RELB	37	19	45519636	F	NM_006509	Body			1.62779e-12	1.3614	Increased
cg04756301		37	4	170902376	F					1.62802e-12	1.30374	Increased
cg08244802	MBNL2	37	13	97955140	F	NM_144778;NM_001306070;NM_207304	Body;Body;Body			1.63205e-12	1.16291	Increased
cg09108394	PRKCB	37	16	23850106	R	NM_002738;NM_212535	Body;Body	chr16:23846941-23848102	S_Shelf	1.63767e-12	1.28177	Increased
cg03246270	CCNJL	37	5	159716933	F	NR_131769;NM_024565;NM_001308173	Body;Body;Body			1.6496e-12	1.20319	Increased
cg18774048	HEMK1	37	3	50611151	R	NM_016173	Body			1.6499e-12	1.77114	Increased
cg13185757		37	6	6800360	R					1.65183e-12	2.23377	Increased
cg01564211		37	8	29330241	R					1.65215e-12	1.40975	Increased
cg22856222	NACC1	37	19	13233013	F	NM_052876	5'UTR	chr19:13228886-13229576	S_Shelf	1.65241e-12	1.20776	Increased
cg10878397	FAM47E	37	4	77198037	R	NM_001242936;NM_001136570;NM_001242939	Body;Body;Body			1.65344e-12	1.23289	Increased
cg23950559		37	14	81631661	R					1.65457e-12	1.36423	Increased
cg15989608	TNF	37	6	31545321	R	NM_000594	3'UTR	chr6:31548436-31549277	N_Shelf	1.65467e-12	1.3388	Increased
cg10610788		37	2	207288099	F					1.65763e-12	1.27276	Increased
cg21533994	SLC15A4	37	12	129294939	F	NM_145648	Body			1.66358e-12	1.62289	Increased
cg03895810	STK10	37	5	171612595	F	NM_005990	Body	chr5:171614430-171615939	N_Shore	1.66536e-12	-1.94501	Decreased
cg19240569	HRASLS2	37	11	63331821	R	NM_017878	TSS1500			1.66775e-12	1.62615	Increased
cg07895006	MIR181A1HG	37	1	198799745	F	NR_040073	Body			1.67412e-12	1.26233	Increased
cg22174184		37	18	22502837	R					1.67434e-12	1.32153	Increased
cg02013714	DOCK8	37	9	272268	R	NM_001193536;NM_001190458;NM_203447	TSS1500;TSS1500;Body			1.67497e-12	1.24912	Increased
cg27373805	LOC285626	37	5	158765002	R	NR_037889	Body			1.67722e-12	1.24564	Increased
cg00886225	NTRK2	37	9	87374383	R	NM_001007097;NM_001291937;NM_001018066;NM_001018065;NM_006180;NM_001018064	Body;Body;Body;Body;Body;Body			1.6785e-12	1.22961	Increased
cg06275684	RASSF3	37	12	65074198	F	NR_040718;NM_178169	Body;Body			1.68237e-12	1.31588	Increased
cg25773695	VANGL1	37	1	116191657	F	NM_138959	5'UTR			1.68629e-12	7.97845	Increased
cg20338276	GGA3	37	17	73246585	R	NM_014001;NM_138619	Body;Body			1.68939e-12	1.23276	Increased
cg11722704	LDLRAD4	37	18	13372157	R	NM_181482;NM_181481	5'UTR;5'UTR			1.69051e-12	-1.84596	Decreased
cg08957513	TCF4	37	18	53090924	R	NM_001243233;NM_001243231;NM_001306207;NM_001243227;NM_001243228;NM_001083962;NM_003199;NM_001243230;NM_001243226	TSS1500;Body;Body;Body;Body;Body;Body;Body;Body			1.69108e-12	1.16108	Increased
cg23517199	GNGT2	37	17	47288218	F	NM_031498;NM_001198755;NM_001198756;NM_001198754;NM_001135186;NM_016428	TSS1500;TSS1500;TSS1500;TSS1500;Body;Body			1.69482e-12	1.19522	Increased
cg02524864		37	8	9321300	R					1.70095e-12	1.25339	Increased
cg01596648		37	6	107294563	R					1.70215e-12	1.29376	Increased
cg02686200	MXRA7	37	17	74693901	F	NM_001008528;NR_130926;NM_198530;NM_001008529	Body;Body;Body;Body			1.70232e-12	1.14236	Increased
cg24897408		37	18	32990700	F					1.70576e-12	1.25603	Increased
cg26742470		37	1	207585588	F					1.70577e-12	1.2958	Increased
cg03151645		37	2	102517122	F					1.70637e-12	1.44859	Increased
cg20034270	STIM2	37	4	26886485	F	NM_001169117;NM_001169118;NM_020860	Body;Body;Body			1.71412e-12	1.64215	Increased
cg10318744		37	14	69282256	F			chr14:69283046-69283605	N_Shore	1.71731e-12	1.72153	Increased
cg25302142		37	1	54604196	F					1.72033e-12	1.26063	Increased
cg11612354		37	5	157023724	F					1.72525e-12	-1.62549	Decreased
cg24437104	SNAP47	37	1	227951794	R	NM_053052	Body			1.72735e-12	1.9129	Increased
cg23471279		37	4	76608281	R					1.73283e-12	2.22696	Increased
cg12588575		37	15	99984142	F					1.73471e-12	1.96747	Increased
cg15483813	NFKB1	37	4	103519709	R	NM_003998;NM_001165412	Body;Body			1.73656e-12	1.54109	Increased
cg14641757	C21orf96	37	21	36410464	R	NR_026812;NM_001754	Body;Body			1.74139e-12	1.4554	Increased
cg02337413		37	2	222708853	R					1.7419e-12	1.27125	Increased
cg00327209	RAPGEF4	37	2	173859340	R	NM_001282901;NM_007023;NM_001100397;NM_001282900;NM_001282899	Body;Body;Body;Body;Body			1.74576e-12	1.20553	Increased
cg09822636	MTSS1	37	8	125685871	R	NM_014751;NM_001282974;NM_001282971	Body;Body;Body			1.7553e-12	1.41836	Increased
cg20304171		37	15	44027369	R					1.76232e-12	1.27646	Increased
cg11389866		37	11	69240780	R					1.76329e-12	1.29232	Increased
cg07372585		37	1	228373504	R					1.7751e-12	1.21155	Increased
cg10161121	FASLG	37	1	172628020	F	NM_000639	TSS200			1.7843e-12	1.46045	Increased
cg25268602		37	2	237622739	F					1.78449e-12	1.35689	Increased
cg18603250	AMOTL1	37	11	94501052	R	NM_130847;NM_001301007	TSS1500;TSS1500	chr11:94501366-94502696	N_Shore	1.78914e-12	2.45635	Increased
cg04977693		37	1	206967929	R					1.79096e-12	1.32396	Increased
cg27114734		37	1	111177264	F					1.79315e-12	1.23155	Increased
cg08606081		37	3	197033176	R					1.79559e-12	1.3052	Increased
cg19635644	UBAC2	37	13	100007277	F	NM_001144072;NR_030353;NM_177967;NR_026644	Body;TSS1500;Body;Body			1.80562e-12	1.22401	Increased
cg17673013	MRPS9	37	2	105688706	R	NM_182640	Body			1.80674e-12	1.36054	Increased
cg01400807	CTIF	37	18	46333236	F	NM_014772;NM_001142397	Body;Body			1.80768e-12	1.93227	Increased
cg15324996		37	3	187693346	F					1.80868e-12	1.29227	Increased
cg08571810		37	9	102276165	F					1.80928e-12	1.45343	Increased
cg20387830	DAD1	37	14	23034326	R	NM_001344	3'UTR			1.81389e-12	1.27549	Increased
cg03529261		37	4	185209641	R					1.81487e-12	-4.6227	Decreased
cg00592949	PALM2	37	9	112680911	F	NM_001037293;NM_053016;NM_007203;NM_147150	Body;Body;Body;Body			1.82105e-12	1.26795	Increased
cg23359489	SNUPN	37	15	75899870	R	NM_001042581;NM_005701;NM_001042588	Body;Body;Body			1.82281e-12	1.38668	Increased
cg25235344	WDR88	37	19	33643302	R	NM_173479	Body			1.82538e-12	2.30988	Increased
cg18728029		37	2	197041315	R					1.83444e-12	1.59858	Increased
cg09065326		37	5	35853926	F					1.8363e-12	-4.6163	Decreased
cg11023970		37	10	6337849	R					1.83688e-12	1.28853	Increased
cg12536789		37	1	228929103	R					1.84825e-12	1.39458	Increased
cg03351739		37	18	21717196	F			chr18:21718862-21719550	N_Shore	1.84894e-12	1.34046	Increased
cg17100176	FAIM3	37	1	207096358	F	NM_001142472;NM_005449;NM_001142473	5'UTR;TSS1500;TSS1500			1.85139e-12	1.73704	Increased
cg20894963	CLECL1	37	12	9885564	R	NM_172004	1stExon			1.85506e-12	1.39141	Increased
cg21320638	NREP	37	5	111238231	F	NM_001142475;NM_001142474	Body;Body			1.85579e-12	1.34775	Increased
cg21371487	USP28	37	11	113712188	R	NM_020886;NM_001301029	Body;5'UTR			1.86318e-12	1.62888	Increased
cg24678438		37	17	79484403	F			chr17:79485599-79486913	N_Shore	1.86371e-12	1.17957	Increased
cg00593333	CCDC33	37	15	74608706	R	NM_025055	Body			1.8639e-12	-3.90138	Decreased
cg19552004	KCTD10	37	12	109907633	R	NM_031954	Body			1.86458e-12	1.12652	Increased
cg25134567	PRKCA	37	17	64782369	R	NM_002737;NR_030364	Body;TSS1500			1.8683e-12	1.17757	Increased
cg23317297	AKR1A1	37	1	46016189	R	NM_001202414;NM_001202413;NM_006066;NM_153326	TSS1500;TSS1500;TSS1500;TSS1500	chr1:46016403-46016694	N_Shore	1.87104e-12	1.31777	Increased
cg11388488	FAM53B	37	10	126377575	F	NM_014661	Body			1.87229e-12	1.78181	Increased
cg09422414		37	6	135435682	R					1.87379e-12	1.29626	Increased
cg18654674		37	7	92794982	R					1.87549e-12	1.41832	Increased
cg20503282	PLXDC2	37	10	20293242	F	NM_032812;NM_001282736	Body;Body			1.87585e-12	1.28115	Increased
cg07441944	CD82	37	11	44623459	R	NM_001024844;NM_002231	Body;Body			1.88509e-12	1.31346	Increased
cg01138448	TRIM69	37	15	45028595	F	NM_080745;NM_182985;NM_182985;NM_080745	5'UTR;1stExon;5'UTR;1stExon			1.89064e-12	1.55921	Increased
cg19510565	LAPTM5	37	1	31217240	F	NM_006762	Body			1.8979e-12	2.07275	Increased
cg26647600	CCR8	37	3	39369720	R	NM_005201	TSS1500			1.89793e-12	1.32045	Increased
cg26808618	KLF6	37	10	3824016	F	NR_027653;NM_001160124;NM_001160125;NM_001300	Body;Body;Body;Body	chr10:3823789-3824017	Island	1.8984e-12	1.32599	Increased
cg25261281		37	3	64042404	R					1.91117e-12	1.2454	Increased
cg07108436		37	12	76372454	R					1.91297e-12	1.19269	Increased
cg23235340	CD247	37	1	167443870	F	NM_000734;NM_198053	Body;Body			1.91457e-12	1.92976	Increased
cg10698607	LMTK2	37	7	97829881	F	NM_014916	Body			1.91684e-12	1.52561	Increased
cg09384276	MACF1	37	1	39738033	F	NM_012090	Body			1.91712e-12	1.32555	Increased
cg12416878	UBE2E2	37	3	23431400	F	NM_152653;NR_039621	Body;Body			1.9199e-12	1.33782	Increased
cg07788493	AKAP13	37	15	86236291	R	NM_007200;NM_006738;NM_001270546	Body;Body;Body			1.93178e-12	1.25996	Increased
cg12550486	GLB1	37	3	33083511	R	NM_001079811;NM_000404;NM_001135602	Body;Body;Body			1.93327e-12	1.194	Increased
cg12722387	PLCXD2	37	3	111412266	R	NM_001185106;NM_153268	Body;Body			1.93386e-12	1.31102	Increased
cg20043176		37	12	4255525	R					1.93612e-12	1.76544	Increased
cg27141801	DDX19B	37	16	70366767	R	NM_001257175;NM_001257172;NM_001014451;NM_007242;NR_039997;NM_001014449;NM_001257174;NM_001257173	Body;Body;Body;Body;Body;Body;Body;Body			1.93647e-12	1.70434	Increased
cg13778413	GRAMD4	37	22	47026977	F	NM_015124	Body	chr22:47027366-47027910	N_Shore	1.93943e-12	1.35666	Increased
cg01823925	ADAM19	37	5	156967901	R	NM_033274	Body			1.9465e-12	1.61559	Increased
cg09738242		37	1	229228909	R					1.94831e-12	1.40538	Increased
cg06958535	LAX1	37	1	203734478	R	NM_017773;NM_001136190;NM_017773	1stExon;1stExon;5'UTR			1.94883e-12	1.83611	Increased
cg15646287		37	10	80523716	F					1.9572e-12	1.60647	Increased
cg09649246		37	6	72057011	F					1.9613e-12	1.29872	Increased
cg07128021	LOC283050	37	10	80824237	R	NR_024431;NR_024429;NR_015429	Body;Body;Body	chr10:80827070-80830537	N_Shelf	1.9646e-12	2.41953	Increased
cg17587997	FYN	37	6	112085781	R	NM_002037	5'UTR			1.96484e-12	1.49108	Increased
cg01416838		37	18	56333177	R					1.97157e-12	1.42417	Increased
cg06460200	GPR183	37	13	99956151	R	NM_004951;NR_026644;NM_001144072;NM_177967;NR_039765	5'UTR;Body;Body;Body;Body			1.97468e-12	1.62615	Increased
cg19835045	DLEU1	37	13	50801738	R	NR_109974	Body			1.97774e-12	1.2704	Increased
cg01291392	SGSM2	37	17	2264969	R	NM_014853;NM_001098509	Body;Body	chr17:2265492-2265876	N_Shore	1.98e-12	-1.80169	Decreased
cg25914706	TRIM55	37	8	67039068	R	NM_184087;NM_184086;NM_184085;NM_033058	TSS1500;TSS1500;TSS1500;TSS1500			2.01328e-12	1.14157	Increased
cg12027180	DOCK5	37	8	25108570	F	NM_024940	Body			2.01517e-12	1.47799	Increased
cg09020213	RASA3	37	13	114810096	R	NM_007368	Body	chr13:114813942-114814457	N_Shelf	2.02347e-12	1.68961	Increased
cg05890804		37	2	20716912	R					2.02968e-12	1.44685	Increased
cg17860985	MED9	37	17	17379643	R	NM_018019	TSS1500	chr17:17380175-17380416	N_Shore	2.03085e-12	1.31509	Increased
cg17534464		37	3	194218750	R					2.03685e-12	1.22623	Increased
cg11762511		37	13	27801317	R					2.05567e-12	1.23857	Increased
cg26106166	RSU1	37	10	16821670	F	NM_152724;NM_012425	Body;Body			2.05863e-12	1.58708	Increased
cg20473072	LINC01491	37	15	48106646	F	NR_120336	Body			2.05881e-12	1.3176	Increased
cg26955540	SEMA4B	37	15	90727570	R	NM_020210	TSS1500	chr15:90727879-90728570	N_Shore	2.0789e-12	1.51897	Increased
cg23668631	CAMKK1	37	17	3796936	R	NM_032294;NM_172207	TSS1500;TSS1500	chr17:3795519-3796868	S_Shore	2.08051e-12	1.22821	Increased
cg22595738		37	10	100099679	R					2.09051e-12	1.41858	Increased
cg06475911	RQCD1	37	2	219446965	R	NR_073390;NM_001271635;NM_005444;NM_001271634	Body;Body;Body;Body			2.09388e-12	1.27765	Increased
cg01373166	ADORA2A	37	22	24823389	F	NM_000675	TSS200	chr22:24819537-24820810	S_Shelf	2.10379e-12	1.65134	Increased
cg18352710	PRF1	37	10	72363216	R	NM_001083116;NM_005041	TSS1500;TSS1500	chr10:72360255-72360605	S_Shelf	2.11119e-12	1.21252	Increased
cg17307214	C1orf68	37	1	152691200	F	NM_001024679	TSS1500			2.11201e-12	1.31696	Increased
cg27541604	AIM2	37	1	159046451	R	NM_004833;NM_004833	5'UTR;1stExon			2.11303e-12	1.36068	Increased
cg12684820		37	1	23917192	R					2.11471e-12	1.2926	Increased
cg16386947	PROM1	37	4	15973158	F	NM_001145852;NM_001145850;NM_001145849;NM_001145851;NM_006017;NM_001145847;NM_001145848	Body;Body;Body;Body;Body;Body;Body			2.11504e-12	1.19282	Increased
cg12376406	EDDM3B	37	14	21236306	R	NM_022360	TSS1500			2.1167e-12	1.3548	Increased
cg12708109		37	1	168397916	R					2.13044e-12	1.27651	Increased
cg12609063	SLC22A15	37	1	116549227	R	NM_018420	Body			2.13263e-12	6.89069	Increased
cg03961551	RUNX3	37	1	25251730	R	NM_001031680;NM_004350	Body;Body	chr1:25255527-25259005	N_Shelf	2.1338e-12	2.57373	Increased
cg03052078	STXBP5	37	6	147527113	R	NM_001127715;NM_139244	Body;Body	chr6:147525374-147525848	S_Shore	2.13587e-12	2.34036	Increased
cg04304059		37	11	12048600	F					2.14415e-12	1.31829	Increased
cg26632446	HPS5	37	11	18302340	F	NM_007216;NM_181508;NM_181507	Body;Body;Body			2.14713e-12	1.39668	Increased
cg24520862		37	11	75943228	F			chr11:75945903-75947583	N_Shelf	2.14957e-12	3.73428	Increased
cg12361262		37	17	36571637	R			chr17:36575499-36575782	N_Shelf	2.15263e-12	1.45026	Increased
cg27426835		37	2	19963298	F					2.15909e-12	1.53424	Increased
cg21610125	NFATC2	37	20	50146088	R	NM_001258296;NM_001258297;NM_001258295;NM_001258294;NM_173091;NM_001258292;NM_012340;NM_001136021	5'UTR;5'UTR;5'UTR;5'UTR;Body;Body;Body;Body			2.16661e-12	1.284	Increased
cg07030287	HDLBP	37	2	242174797	F	NM_203346;NM_005336	Body;Body			2.17241e-12	1.43561	Increased
cg09453312	ITK	37	5	156608118	R	NM_005546	1stExon			2.17897e-12	1.41453	Increased
cg10089657	C7orf50	37	7	1062820	F	NM_001134395;NR_029898;NM_032350;NM_001134396	Body;TSS200;Body;Body	chr7:1062496-1062966	Island	2.18298e-12	1.20926	Increased
cg08172426	UBAC2	37	13	99904123	F	NR_026644;NM_001144072;NM_177967;NR_039765	Body;Body;Body;Body			2.18318e-12	1.33382	Increased
cg11913867	GPLD1	37	6	24459312	R	NM_001503	Body			2.18507e-12	1.81474	Increased
cg05228337		37	1	235166325	R					2.1883e-12	1.22984	Increased
cg26031327	ABLIM2	37	4	7975403	F	NM_001286688;NM_001130083;NM_001130086;NM_001130085;NM_001130084;NM_001130087;NM_032432	Body;Body;Body;Body;Body;Body;Body			2.18951e-12	1.27432	Increased
cg06423617		37	7	6490427	R			chr7:6487306-6487750	S_Shelf	2.19873e-12	-67.9638	Decreased
cg25630514	GATA3	37	10	8103415	R	NM_001002295;NM_002051	Body;Body	chr10:8100384-8100768	S_Shelf	2.20201e-12	1.73338	Increased
cg23018472	PLCH1	37	3	155236978	F	NM_014996;NM_001130960;NM_001130961	Body;Body;Body			2.20504e-12	1.30083	Increased
cg06217960		37	3	127563389	R					2.20768e-12	1.15401	Increased
cg23058364	SLC47A1	37	17	19457574	R	NM_018242	Body			2.22271e-12	1.1818	Increased
cg12065450		37	2	110288901	R					2.22389e-12	5.34243	Increased
cg24899967	FYCO1	37	3	46003807	F	NM_024513	Body			2.2245e-12	1.31052	Increased
cg15256244	SHISA5	37	3	48518327	F	NM_001272068;NM_001272067;NM_001272066;NM_016479;NM_001272065	Body;Body;Body;Body;Body			2.2411e-12	1.14349	Increased
cg02657505	PPM1G	37	2	27614142	R	NM_002707;NM_177983	Body;Body	chr2:27616205-27616440	N_Shelf	2.24355e-12	1.20112	Increased
cg18334345		37	4	184462457	F					2.25289e-12	1.2437	Increased
cg02308312	CYTIP	37	2	158297087	R	NM_004288	Body			2.26672e-12	1.42893	Increased
cg00735911	DTX1	37	12	113513357	F	NM_004416	Body	chr12:113515164-113515970	N_Shore	2.27255e-12	1.50407	Increased
cg13860281	VOPP1	37	7	55638724	R	NM_030796	Body	chr7:55639277-55640599	N_Shore	2.27269e-12	1.43523	Increased
cg01624707		37	5	157966020	R					2.27369e-12	1.2297	Increased
cg15485154	INPP4B	37	4	143396154	R	NM_003866;NM_001101669	5'UTR;5'UTR			2.29283e-12	1.23715	Increased
cg14306709		37	6	31547704	R			chr6:31548436-31549277	N_Shore	2.29484e-12	1.72084	Increased
cg15549637	ATXN7L1	37	7	105489998	R	NM_152749;NM_020725	Body;Body			2.29953e-12	1.68459	Increased
cg02495395	ZMYND10	37	3	50383368	R	NM_015896	TSS1500	chr3:50382889-50383310	S_Shore	2.30314e-12	1.17898	Increased
cg00038503	TNIP3	37	4	122060992	F	NM_024873;NM_001128843;NM_001244764	Body;Body;Body			2.30457e-12	3.52586	Increased
cg04301661	VPS13D	37	1	12509684	F	NM_018156;NM_015378	Body;Body			2.30643e-12	6.08174	Increased
cg13599613	SH2D3C	37	9	130524902	F	NM_005489;NM_170600;NM_001142532;NM_001142531	Body;Body;TSS1500;TSS200			2.31473e-12	4.28253	Increased
cg04352083		37	2	46619888	F					2.32183e-12	1.35501	Increased
cg11759703	RAB8B	37	15	63503131	R	NM_016530	Body			2.32574e-12	1.48616	Increased
cg01078772	KIF3B	37	20	30920486	F	NM_004798	3'UTR			2.327e-12	1.29649	Increased
cg07016618		37	3	44073340	F					2.3309e-12	1.18637	Increased
cg15075548	FLCN	37	17	17132709	F	NM_144997;NM_144606	5'UTR;5'UTR			2.33412e-12	-1.27371	Decreased
cg19383445		37	3	107661189	R					2.3363e-12	1.30303	Increased
cg13061317	RAPGEF1	37	9	134545713	R	NM_198679;NM_005312;NM_001304275	Body;Body;Body			2.34111e-12	2.18848	Increased
cg19438750	SV2B	37	15	91768905	R	NM_001167580;NM_014848	5'UTR;5'UTR			2.34885e-12	1.30853	Increased
cg03422895	KIAA0664	37	17	2598389	F	NM_015229	Body	chr17:2598251-2598800	Island	2.35172e-12	-1.37241	Decreased
cg08444334	BTBD9	37	6	38463839	R	NM_152733;NM_001172418;NM_001099272;NM_052893	Body;Body;Body;Body			2.35612e-12	1.22066	Increased
cg26354786		37	19	35807684	F					2.36512e-12	1.13035	Increased
cg02379996		37	3	133425234	F					2.39147e-12	1.99811	Increased
cg09372617	NEK7	37	1	198136518	F	NM_133494	5'UTR			2.39177e-12	1.27419	Increased
cg13782346		37	1	228901387	R					2.39875e-12	1.32928	Increased
cg20178893	PBX1	37	1	164558298	R	NM_001204961;NM_002585;NM_001204963	Body;Body;Body			2.4004e-12	-2.4141	Decreased
cg16984089	ANKRD22	37	10	90591639	F	NM_144590	Body			2.40171e-12	1.57555	Increased
cg26111238		37	21	18500534	R					2.40358e-12	1.43692	Increased
cg17633917		37	1	111764738	F					2.40778e-12	2.28458	Increased
cg00986597	ITK	37	5	156607344	R	NM_005546	TSS1500			2.40958e-12	1.41345	Increased
cg17221251		37	14	98164265	R					2.41007e-12	2.70282	Increased
cg15773739	CPNE4	37	3	131407394	R	NM_130808;NM_001289112;NM_153429	Body;Body;Body			2.42071e-12	1.36955	Increased
cg22757957	ZNF644	37	1	91440433	R	NM_032186;NM_016620;NM_201269	Body;Body;Body			2.43117e-12	1.1531	Increased
cg27644327	BACH2	37	6	90845852	F	NM_021813;NM_001170794	5'UTR;5'UTR			2.43647e-12	1.40827	Increased
cg27537795	C18orf26	37	18	52265510	R	NM_173629	3'UTR			2.44299e-12	1.21667	Increased
cg25176357		37	3	41210614	F					2.44769e-12	1.21274	Increased
cg01613414	CTBP2	37	10	126693304	F	NM_022802;NM_001083914;NM_001290215;NM_001290214;NM_001329	Body;Body;Body;Body;Body			2.45859e-12	1.2192	Increased
cg22317385		37	14	91544974	F					2.45883e-12	2.09885	Increased
cg27246361		37	22	23161339	R					2.46224e-12	-2.61193	Decreased
cg17383853		37	15	63166381	F					2.49366e-12	1.40553	Increased
cg11940526		37	10	80311367	R					2.49594e-12	1.33614	Increased
cg24272348	CD79A	37	19	42379982	R	NM_001783;NM_021601	TSS1500;TSS1500			2.49845e-12	1.42688	Increased
cg05631194	PSORS1C3	37	6	31146417	R	NR_026816	TSS1500	chr6:31148369-31148577	N_Shore	2.51419e-12	1.35894	Increased
cg23494744	PHKG2	37	16	30758329	F	NM_000294;NM_001172432	TSS1500;TSS1500	chr16:30759403-30760320	N_Shore	2.51829e-12	2.15774	Increased
cg18391344	MIR181A1HG	37	1	198902062	R	NR_040073	Body			2.52413e-12	-2.54939	Decreased
cg12931148	RTN4R	37	22	20232415	F	NM_023004	Body	chr22:20228961-20230275	S_Shelf	2.52609e-12	1.37018	Increased
cg07462448	CASP7	37	10	115441840	R	NM_033340;NM_033339;NM_033338;NM_001227	5'UTR;5'UTR;5'UTR;5'UTR	chr10:115439007-115440196	S_Shore	2.5278e-12	1.34233	Increased
cg20438336		37	19	54857674	R					2.53147e-12	1.1692	Increased
cg21577598	CCDC57	37	17	80084751	F	NM_198082	Body	chr17:80085040-80085333	N_Shore	2.53785e-12	2.2381	Increased
cg01879562	BLK	37	8	11403516	F	NM_001715	Body			2.5382e-12	1.22656	Increased
cg15108958	MTRR	37	5	7873542	F	NM_024010;NM_002454	Body;Body	chr5:7868863-7869840	S_Shelf	2.53961e-12	1.30608	Increased
cg09466818	UPF1	37	19	18965708	F	NM_002911	Body	chr19:18965635-18966085	Island	2.54538e-12	2.05136	Increased
cg06899549	C1QTNF3-AMACR	37	5	34045339	R	NR_037951	Body			2.54919e-12	1.17182	Increased
cg02796647		37	13	27867466	R					2.55559e-12	1.28105	Increased
cg14840468		37	14	32466314	F					2.55775e-12	-1.28135	Decreased
cg02556345	PLEKHA1	37	10	124181965	R	NM_001001974;NM_021622	Body;Body			2.55875e-12	-1.75921	Decreased
cg13055084	KIAA0513	37	16	85111956	R	NM_001297766;NM_001286566;NM_001286565;NM_014732	Body;Body;Body;Body			2.5595e-12	1.47201	Increased
cg24194660	LOC101928449	37	12	82347431	F	NR_110089	TSS200			2.57428e-12	1.28785	Increased
cg00551341		37	20	33887005	R					2.57706e-12	1.5935	Increased
cg13417483		37	1	186565483	F					2.58131e-12	1.22222	Increased
cg03916225	CHI3L2	37	1	111768837	R	NM_001025197;NM_004000	TSS1500;TSS1500			2.59038e-12	1.65089	Increased
cg08986803	TMEM243	37	7	86847333	R	NM_024315	Body	chr7:86848911-86850024	N_Shore	2.60823e-12	1.37987	Increased
cg09473788		37	8	22833129	F					2.62981e-12	2.1863	Increased
cg10169653		37	21	36599791	R					2.62984e-12	-2.06467	Decreased
cg05992079	SIT1	37	9	35650999	F	NM_014450	TSS200	chr9:35646744-35647265	S_Shelf	2.63458e-12	2.39899	Increased
cg14246949	RNF157	37	17	74175964	R	NM_052916	Body			2.64343e-12	1.6452	Increased
cg11314488	SKAP1	37	17	46491307	R	NM_003726;NM_001075099	Body;Body			2.64899e-12	1.28046	Increased
cg07613391	TGFBR2	37	3	30708746	F	NM_001024847;NM_003242	Body;Body			2.65409e-12	1.64027	Increased
cg12047941		37	11	315908	R			chr11:315739-316539	Island	2.65842e-12	1.34686	Increased
cg04831943		37	6	159519421	F					2.66092e-12	1.15523	Increased
cg10585510	CLIC5	37	6	45979082	F	NM_001256023;NM_016929;NM_001114086	Body;Body;Body	chr6:45982877-45983742	N_Shelf	2.66825e-12	1.37718	Increased
cg04375253	MAST4	37	5	66241308	F	NM_015183;NM_198828;NM_001290228;NM_001164664	Body;Body;Body;Body			2.67962e-12	1.39802	Increased
cg20780105	C5orf43	37	5	60455790	R	NM_001048249	Body	chr5:60457840-60458654	N_Shelf	2.68423e-12	2.32925	Increased
cg15949239	TLN2	37	15	62988566	R	NM_015059	Body	chr15:62989914-62990192	N_Shore	2.68873e-12	1.21506	Increased
cg20414443		37	5	81094469	F					2.69161e-12	1.3994	Increased
cg14124415	ADAMTS1	37	21	28212803	R	NM_006988	Body	chr21:28216558-28218117	N_Shelf	2.70709e-12	1.46688	Increased
cg00361159	CD247	37	1	167487871	R	NM_000734;NM_198053	TSS200;TSS200			2.71377e-12	-1.38666	Decreased
cg17064110	SLC24A3	37	20	19316841	R	NM_020689	Body			2.71502e-12	1.26241	Increased
cg05869491		37	6	209763	R					2.72924e-12	1.27997	Increased
cg01411154		37	9	17863377	F					2.7307e-12	1.28069	Increased
cg19713585	ECI1	37	16	2298791	R	NM_001178029;NM_001919	Body;Body	chr16:2301157-2301969	N_Shelf	2.76324e-12	-1.89534	Decreased
cg01969278	ARID5B	37	10	63808948	R	NM_001244638;NM_032199	TSS200;Body			2.76689e-12	1.46231	Increased
cg13765978	EVL	37	14	100536192	R	NM_016337	Body			2.77142e-12	1.49876	Increased
cg14845074		37	10	5649770	F					2.77303e-12	1.27621	Increased
cg08697046		37	13	45442656	R					2.77599e-12	1.25374	Increased
cg01027941	ARHGEF3	37	3	56951598	F	NM_001289698;NM_001128615	TSS1500;Body			2.77606e-12	1.40752	Increased
cg10566124		37	9	95909145	R					2.7773e-12	1.16278	Increased
cg12304937	PRKAR1B	37	7	680013	R	NM_001164759;NM_001164762;NM_001164758;NM_001164760;NM_001164761;NM_002735	Body;Body;Body;Body;Body;Body	chr7:675569-676095	S_Shelf	2.78192e-12	-1.16282	Decreased
cg25325512	PIM1	37	6	37142220	R	NM_002648	3'UTR	chr6:37137070-37139434	S_Shelf	2.78942e-12	2.61144	Increased
cg03904435	LARS	37	5	145553369	R	NM_020117	Body			2.79057e-12	1.32882	Increased
cg13890919	STEAP3	37	2	119986030	R	NM_182915;NM_018234;NM_001008410	5'UTR;5'UTR;5'UTR			2.79758e-12	1.24038	Increased
cg23700156	CPNE4	37	3	131272446	R	NM_130808;NM_001289112;NM_153429	Body;Body;Body			2.79801e-12	1.26561	Increased
cg22433758		37	7	38359327	F					2.8129e-12	1.2284	Increased
cg21264165	PTPRO	37	12	15699528	R	NM_030671;NM_030670;NM_030669;NM_030668;NM_030671;NM_030670;NM_030669;NM_030668;NM_002848;NM_030667	1stExon;1stExon;1stExon;1stExon;5'UTR;5'UTR;5'UTR;5'UTR;Body;Body			2.82486e-12	3.47318	Increased
cg17344353		37	10	32702863	R					2.83847e-12	1.29697	Increased
cg01867764		37	14	22986466	R					2.8425e-12	1.5436	Increased
cg06871578	LINC01160	37	1	112143839	R	NR_034126	Body			2.84307e-12	1.27799	Increased
cg13689742	MYO6	37	6	76491683	F	NM_001300899;NM_004999	5'UTR;5'UTR			2.85344e-12	1.38225	Increased
cg00394026	ATP11A	37	13	113357420	R	NM_015205;NM_032189	Body;Body			2.85611e-12	3.1155	Increased
cg11477010	ANKFY1	37	17	4079262	R	NM_016376	Body			2.86106e-12	1.35193	Increased
cg23327851	RNASE2	37	14	21423684	R	NM_002934;NM_002934	1stExon;5'UTR			2.86649e-12	1.64903	Increased
cg00017709		37	6	99638132	R					2.87205e-12	1.39124	Increased
cg16463956		37	14	100530076	R					2.87774e-12	1.74394	Increased
cg08512948	RCAN3	37	1	24833320	F	NM_001251978;NM_001251979;NM_001251984;NM_013441;NM_001251977;NM_001251981;NM_001251983	TSS1500;5'UTR;5'UTR;5'UTR;5'UTR;5'UTR;5'UTR	chr1:24828865-24829878	S_Shelf	2.88278e-12	1.53119	Increased
cg16060790	BAAT	37	9	104135218	R	NM_001127610;NM_001701	5'UTR;5'UTR			2.88319e-12	-1.37301	Decreased
cg17840275		37	19	38791235	F					2.88694e-12	1.32576	Increased
cg10443999	SLC1A2	37	11	35355993	F	NM_004171;NM_001252652;NM_001195728	Body;5'UTR;5'UTR			2.89233e-12	1.22427	Increased
cg20221930	RAPGEF1	37	9	134520524	R	NM_198679;NM_005312;NM_001304275	Body;Body;Body			2.90484e-12	1.29875	Increased
cg16455666		37	1	175276350	R					2.90567e-12	1.20276	Increased
cg19051666		37	3	24045729	F					2.90787e-12	1.4774	Increased
cg26227465	IFNG	37	12	68553577	F	NM_000619	TSS200			2.90858e-12	1.30411	Increased
cg00524900	TNFAIP8	37	5	118609965	R	NM_001077654	Body			2.91449e-12	1.44664	Increased
cg20597812		37	12	9623144	R					2.92015e-12	1.43012	Increased
cg08504530	DLEU1	37	13	50818812	R	NR_109974	Body			2.92833e-12	1.15273	Increased
cg18536676	ERICH6B	37	13	46167119	F	NM_182542	Body			2.93373e-12	1.3418	Increased
cg24915158	NFATC2	37	20	50117734	R	NM_001258295;NM_001258297;NM_173091;NM_001258292;NM_001258294;NM_001258296;NM_012340;NM_001136021	Body;Body;Body;Body;Body;Body;Body;Body			2.93909e-12	4.11203	Increased
cg20378227	POU6F2	37	7	39124460	R	NM_001166018;NM_007252	Body;Body			2.94332e-12	1.32333	Increased
cg22850143		37	6	37129281	R					2.9558e-12	2.17326	Increased
cg27253301		37	2	68949089	R					2.95775e-12	2.79881	Increased
cg19382647		37	6	14095877	R					2.96019e-12	-11.0366	Decreased
cg03490609	N4BP2	37	4	40123292	F	NM_018177	Body			2.96903e-12	1.27128	Increased
cg08445550	MYO10	37	5	16784821	F	NM_012334	Body			2.99763e-12	1.28341	Increased
cg14407179	ADAP1	37	7	963768	F	NM_006869	Body	chr7:965987-966266	N_Shelf	3.00247e-12	1.65373	Increased
cg13245380		37	14	91544928	R					3.00775e-12	1.48076	Increased
cg12936304	FGGY	37	1	59943123	R	NM_018291;NM_001244714;NM_001113411;NR_103473	Body;Body;Body;Body			3.02955e-12	1.42881	Increased
cg08560458	POU2F2	37	19	42627608	F	NM_002698;NM_001207025;NM_001207026;NM_001247994	Body;Body;Body;Body			3.03882e-12	1.29777	Increased
cg12234697	LINC01088	37	4	80117230	R	NR_038342	Body			3.04374e-12	1.18418	Increased
cg25343560	NFIX	37	19	13155130	R	NM_001271044;NM_001271043;NM_002501	Body;Body;Body			3.06173e-12	-2.14529	Decreased
cg24598398		37	5	133439308	F					3.07253e-12	1.36344	Increased
cg12099018		37	11	47921550	R					3.07293e-12	1.73552	Increased
cg23267277	GAB2	37	11	78003296	F	NM_012296;NM_080491	5'UTR;Body			3.07408e-12	1.45616	Increased
cg01655008	C14orf109	37	14	93652954	R	NM_001098621;NM_015676	Body;Body	chr14:93650745-93651652	S_Shore	3.08498e-12	1.66554	Increased
cg18452653		37	8	67527699	F			chr8:67524607-67526059	S_Shore	3.08872e-12	1.24765	Increased
cg06884291		37	9	107801704	F					3.09109e-12	1.26196	Increased
cg10231192	TAOK3	37	12	118712168	F	NM_016281	5'UTR			3.09633e-12	1.19516	Increased
cg16017119	FAT3	37	11	92559970	R	NM_001008781	Body			3.09749e-12	1.59482	Increased
cg03316570	LOC100132354	37	6	43877657	R	NR_024478	Body			3.09811e-12	1.39243	Increased
cg10207459	RAPGEF1	37	9	134600527	F	NM_005312;NM_001304275	Body;Body			3.10604e-12	1.18189	Increased
cg14598989		37	1	68819247	F					3.11276e-12	1.32264	Increased
cg17342997	SLC25A46	37	5	110088909	F	NM_001303250;NM_001303249;NM_138773	Body;Body;Body			3.11813e-12	1.36197	Increased
cg19083777		37	12	49387571	R			chr12:49390617-49392441	N_Shelf	3.1227e-12	2.10339	Increased
cg00059699	KLRD1	37	12	10455788	R	NM_001114396	TSS1500			3.12359e-12	1.22185	Increased
cg25290553		37	2	129146270	R					3.14036e-12	-10.0036	Decreased
cg20164173	KIAA1257	37	3	128690824	F	NM_020741	Body			3.14732e-12	-1.23563	Decreased
cg23527387	REV1	37	2	100056660	R	NM_016316;NM_001037872	Body;Body			3.14844e-12	-1.23888	Decreased
cg20962215		37	19	54713514	F			chr19:54711106-54711375	S_Shelf	3.14945e-12	1.60448	Increased
cg18511059	LOC101928909	37	14	91108729	F	NR_110134;NM_001010854	TSS1500;Body			3.15542e-12	1.17108	Increased
cg11089592		37	6	155371793	R					3.15554e-12	1.49407	Increased
cg04684983	CCDC173	37	2	170539840	F	NM_001085447	Body			3.16252e-12	1.23444	Increased
cg27623075	FDX1	37	11	110318240	R	NM_004109	Body			3.16426e-12	3.61322	Increased
cg15935400	RPS6KA5	37	14	91514041	R	NM_004755;NM_182398	Body;Body			3.19692e-12	1.29237	Increased
cg19974636		37	5	55988358	R					3.19779e-12	1.32687	Increased
cg07320357	STAT6	37	12	57493076	F	NM_001178081;NM_001178079;NM_001178078;NM_003153;NM_001178080;NR_033659;NR_033659;NM_001178081;NM_001178080;NM_001178079;NM_001178078;NM_003153	ExonBnd;ExonBnd;ExonBnd;ExonBnd;ExonBnd;ExonBnd;Body;Body;Body;Body;Body;Body			3.2e-12	1.37825	Increased
cg05773454	GAB2	37	11	78003665	R	NM_012296;NM_080491	5'UTR;Body			3.203e-12	1.37424	Increased
cg14853840		37	1	212332486	R					3.20668e-12	1.37446	Increased
cg19741032	CHAMP1	37	13	115078824	F	NM_001164144;NM_001164145;NM_032436	TSS1500;TSS1500;TSS1500	chr13:115079664-115080365	N_Shore	3.20919e-12	1.41266	Increased
cg19143170	C4orf22	37	4	81303914	R	NM_152770	Body	chr4:81307471-81307952	N_Shelf	3.21266e-12	1.26646	Increased
cg15719903	TAPBPL	37	12	6570167	F	NM_018009	Body			3.22784e-12	1.56062	Increased
cg00863409	LOC101927043	37	2	47547071	R	NR_110208;NR_110207	Body;Body			3.23667e-12	2.18454	Increased
cg15054807		37	2	110473052	F					3.23688e-12	1.33655	Increased
cg08138574	ATXN1	37	6	16748160	R	NM_001128164;NM_000332	5'UTR;5'UTR			3.24261e-12	1.16841	Increased
cg17846091	LINC00880	37	3	156821310	F	NR_034007	Body			3.24858e-12	1.3184	Increased
cg21163444	ZNF385A	37	12	54765670	R	NM_001130968;NM_001130967;NM_015481	Body;Body;Body	chr12:54764065-54764510	S_Shore	3.25068e-12	1.77319	Increased
cg14080592		37	15	70434018	F					3.25863e-12	1.59897	Increased
cg10261241	ANKRD44-IT1	37	2	198167340	R	NR_046837;NM_001195144;NM_153697	TSS200;Body;Body			3.26159e-12	1.5028	Increased
cg16669602		37	16	88385539	R					3.26417e-12	-1.52493	Decreased
cg15103573	UTRN	37	6	144675443	F	NM_007124	Body			3.26452e-12	1.53011	Increased
cg01530803	SDC4P	37	22	30877800	R	NR_001580	TSS200			3.26659e-12	1.24402	Increased
cg03668323	ABLIM1	37	10	116256984	F	NM_006720;NM_002313;NM_001003407;NM_001003408	5'UTR;Body;Body;Body			3.28117e-12	1.36411	Increased
cg11090631		37	1	157144014	R					3.28864e-12	-1.36187	Decreased
cg24197536		37	3	87724165	F					3.31319e-12	1.71912	Increased
cg17561096		37	15	85859984	F					3.31336e-12	1.58924	Increased
cg04202783	PTGIS	37	20	48138082	F	NM_000961	Body			3.31493e-12	1.18174	Increased
cg24499333	SH3PXD2B	37	5	171876294	F	NM_001308175;NM_001017995	Body;Body			3.31557e-12	1.21875	Increased
cg25725541	SPIRE1	37	18	12516264	R	NM_001128627;NM_001128626;NM_020148	Body;Body;Body			3.31943e-12	6.35756	Increased
cg21062226	DIDO1	37	20	61554004	F	NM_001193369;NM_001193370;NM_080796;NM_033081;NM_080797;NM_022105	5'UTR;5'UTR;5'UTR;5'UTR;5'UTR;5'UTR	chr20:61557027-61558214	N_Shelf	3.3203e-12	1.55374	Increased
cg01835530	TBC1D9	37	4	141640953	F	NM_015130	Body			3.32116e-12	1.1679	Increased
cg23134718	LFNG	37	7	2551966	R	NM_001166355	TSS200			3.33617e-12	1.23666	Increased
cg09983532		37	20	599728	R					3.34374e-12	1.30814	Increased
cg02870465	ZCCHC7	37	9	37187506	F	NR_110317;NM_001289120;NM_001289119;NM_032226;NM_001289121	Body;Body;Body;Body;Body			3.3472e-12	1.3329	Increased
cg03001566		37	8	129831280	F					3.35355e-12	1.27082	Increased
cg06094707	NPTX1	37	17	78445867	R	NM_002522	Body	chr17:78444483-78444703	S_Shore	3.35996e-12	2.67497	Increased
cg02901923		37	8	30163341	R					3.36893e-12	1.4441	Increased
cg10528989	BDKRB1	37	14	96722306	F	NM_000710	TSS1500			3.37203e-12	1.25813	Increased
cg05005082		37	2	24799727	F					3.37221e-12	1.31643	Increased
cg10899230		37	2	71056800	F					3.37991e-12	1.28703	Increased
cg14043233	SWT1	37	1	185250631	F	NM_001105518;NM_017673	Body;Body			3.3804e-12	1.50911	Increased
cg00060475		37	8	66499698	F					3.38277e-12	1.15067	Increased
cg18566083	RXRA	37	9	137301635	R	NM_001291920;NM_001291921;NM_002957	Body;Body;Body	chr9:137300835-137301195	S_Shore	3.38586e-12	1.36558	Increased
cg05813049		37	20	10842237	F					3.39374e-12	1.39286	Increased
cg07840258	FAM129B	37	9	130269866	R	NM_022833;NM_001035534	Body;Body	chr9:130271237-130271447	N_Shore	3.397e-12	1.48853	Increased
cg02484781	MMP20	37	11	102459860	R	NM_004771	Body			3.40307e-12	1.38503	Increased
cg02350425	LINC00861	37	8	126944311	F	NR_038447	Body			3.41619e-12	1.2555	Increased
cg03062361		37	22	37945869	R					3.42263e-12	-1.24266	Decreased
cg17855739		37	3	133975556	F					3.43343e-12	1.24437	Increased
cg01869288		37	15	31523257	R					3.4371e-12	1.16814	Increased
cg06665622	RCAN2	37	6	46293571	F	NM_005822	TSS200			3.44356e-12	1.33376	Increased
cg01654778	PTPRA	37	20	2871510	R	NM_002836;NM_080840	5'UTR;5'UTR			3.44644e-12	-1.28441	Decreased
cg10934718	LOC728730	37	2	39667058	R	NR_037875	Body	chr2:39663897-39664667	S_Shelf	3.44948e-12	1.17889	Increased
cg15533189	IGF2R	37	6	160400319	F	NM_000876	Body			3.45451e-12	1.40532	Increased
cg02950491	ITPKB	37	1	226866457	F	NM_002221	Body			3.45892e-12	-2.5222	Decreased
cg04422528	HHAT	37	1	210567978	F	NM_001170587;NM_001170564;NM_001170588;NM_001170580;NM_018194;NM_001122834	Body;Body;Body;Body;Body;Body			3.46773e-12	1.41855	Increased
cg06462846	GLI2	37	2	121644610	R	NM_005270	Body			3.46884e-12	1.29656	Increased
cg12142328	USP34	37	2	61691692	R	NM_014709	Body			3.48382e-12	1.16929	Increased
cg14768074	LINC01258	37	4	38511004	R	NR_110951	Body			3.48407e-12	1.29704	Increased
cg23172333	MIR5694	37	10	122366110	R	NR_049879	Body			3.48519e-12	1.29329	Increased
cg19912660		37	6	80694278	F					3.49211e-12	1.50756	Increased
cg05928448		37	18	13216522	F			chr18:13217073-13219044	N_Shore	3.49483e-12	1.18712	Increased
cg06086824	RECK	37	9	36051381	R	NM_021111	Body			3.49748e-12	1.46767	Increased
cg08961985	PDGFD	37	11	103886604	R	NM_025208;NM_033135	Body;Body			3.51155e-12	1.27696	Increased
cg04441791		37	2	89442790	R					3.51547e-12	-2.78076	Decreased
cg16710656	ANKRD11	37	16	89381968	F	NM_013275	Body			3.51643e-12	1.24223	Increased
cg23217386	TRIM34	37	11	5653254	F	NM_130389;NM_021616;NM_130390;NM_001003819;NM_001003827	5'UTR;5'UTR;TSS1500;Body;5'UTR			3.52089e-12	1.33022	Increased
cg05414815	NBPF20	37	1	145720137	F	NM_001278267;NM_001039703;NM_001302371	Body;Body;Body			3.53104e-12	1.13929	Increased
cg12938556	RASA3	37	13	114812918	R	NM_007368	Body	chr13:114813942-114814457	N_Shore	3.53495e-12	1.19153	Increased
cg03913499	NEDD4L	37	18	55892629	R	NM_015277;NM_001243960;NM_001144967;NM_001144964;NM_001144965;NM_001144971;NM_001144968;NM_001144969;NM_001144970;NM_001144966	Body;Body;Body;5'UTR;5'UTR;5'UTR;Body;Body;5'UTR;5'UTR			3.54688e-12	1.16259	Increased
cg10552473		37	2	206525681	R					3.56265e-12	1.54591	Increased
cg22655142		37	14	54095527	F					3.57775e-12	1.32794	Increased
cg26482198	SLC22A4	37	5	131636841	R	NM_003059	Body			3.58614e-12	1.52272	Increased
cg15408750	MYO1C	37	17	1371321	R	NM_033375;NM_001080950;NM_001080779	Body;Body;Body	chr17:1375216-1375460	N_Shelf	3.5915e-12	1.37678	Increased
cg20680773	KCNB1	37	20	48043901	F	NM_004975	Body			3.59576e-12	1.42512	Increased
cg19627093	ARHGEF10	37	8	1900892	F	NM_014629	Body			3.5995e-12	-5.5023	Decreased
cg11888977		37	2	175652745	F					3.60544e-12	1.16505	Increased
cg12509933	LOC102723824	37	2	42398315	F	NR_110584;NM_001145076;NM_019063	TSS1500;Body;Body	chr2:42396301-42396933	S_Shore	3.60797e-12	1.22131	Increased
cg09669125	PDE6A	37	5	149318703	F	NM_000440	Body			3.60961e-12	1.78837	Increased
cg11786338	SEC11C	37	18	56809717	F	NM_033280	Body	chr18:56806608-56807425	S_Shelf	3.61587e-12	1.2415	Increased
cg06813990		37	13	21830631	R			chr13:21833761-21834456	N_Shelf	3.62177e-12	1.4801	Increased
cg19453686	TC2N	37	14	92334271	F	NM_001128596	TSS1500			3.6235e-12	1.34496	Increased
cg02434259	NEK10	37	3	27391622	R	NM_152534;NM_199347	Body;Body			3.63075e-12	1.23372	Increased
cg25731731	LINC00598	37	13	41019891	R	NR_024506;NR_024507	Body;Body			3.63431e-12	1.39755	Increased
cg05416773		37	1	192952721	F					3.6378e-12	1.58398	Increased
cg02663352	CD44	37	11	35167041	R	NM_001001389;NM_001001392;NM_000610;NM_001001390;NM_001001391	Body;Body;Body;Body;Body			3.64115e-12	1.26161	Increased
cg06290379		37	5	133377824	R					3.6451e-12	1.86931	Increased
cg20449438	PPP4R1	37	18	9595066	R	NR_052003;NM_001042388;NM_005134	Body;Body;Body			3.64628e-12	1.28759	Increased
cg21767619		37	1	233059966	R					3.65488e-12	1.70704	Increased
cg12548555	EML4	37	2	42411128	F	NM_001145076;NM_019063	Body;Body			3.65928e-12	1.24306	Increased
cg00121045	UNKL	37	16	1416053	R	NM_023076	3'UTR	chr16:1414417-1414851	S_Shore	3.67436e-12	2.15775	Increased
cg20412902		37	16	85398906	F					3.71237e-12	1.24584	Increased
cg02566391	IL12RB2	37	1	67805528	R	NM_001559	Body			3.71526e-12	1.53005	Increased
cg06120302	TRIM14	37	9	100880366	F	NM_033219;NM_014788	Body;Body	chr9:100881098-100881660	N_Shore	3.72141e-12	1.13815	Increased
cg14904706		37	17	76781345	R			chr17:76777510-76778390	S_Shelf	3.72616e-12	1.4127	Increased
cg15852130	ANKRD62	37	18	12102699	F	NM_001277333	Body			3.72881e-12	1.22613	Increased
cg10248921		37	20	43949732	R					3.73409e-12	1.26441	Increased
cg15604346	PLAU	37	10	75676660	F	NM_001145031;NM_002658;NM_001001791	3'UTR;3'UTR;5'UTR			3.74477e-12	1.50518	Increased
cg07638723		37	3	134060450	R					3.75997e-12	1.25791	Increased
cg12193298	LHFPL2	37	5	77870946	R	NM_005779	5'UTR			3.76973e-12	1.26492	Increased
cg12305371		37	17	60243008	R					3.77074e-12	1.24251	Increased
cg21171815	TMCC2	37	1	205215234	F	NM_001297611;NM_014858;NM_001242925	TSS1500;Body;Body			3.77612e-12	1.18032	Increased
cg19949074	DGKG	37	3	185943619	R	NM_001080745;NM_001080744;NM_001346	Body;Body;Body			3.77629e-12	1.21912	Increased
cg10601943	HLA-F	37	6	29692824	R	NM_001098478;NM_001098479;NM_018950	Body;Body;Body	chr6:29691106-29692093	S_Shore	3.77854e-12	1.44661	Increased
cg23266785		37	10	21716891	F					3.78313e-12	1.2658	Increased
cg23740281	ITPKB	37	1	226841990	F	NM_002221	Body			3.78346e-12	-1.19515	Decreased
cg02589947	ATAD1	37	10	89564834	R	NM_032810	Body			3.78977e-12	1.44078	Increased
cg03038916		37	3	127863885	F					3.80349e-12	1.8992	Increased
cg00041030		37	14	91694672	F					3.80404e-12	1.38487	Increased
cg20324041		37	6	71964213	R					3.81078e-12	1.17896	Increased
cg20943213	ARHGAP22	37	10	49782687	R	NR_045675;NM_001256024;NM_021226;NM_001256025	Body;Body;Body;Body			3.81099e-12	1.13161	Increased
cg10449680	MCTP1	37	5	94185983	R	NM_001002796;NM_001297777;NM_024717	Body;Body;Body			3.82427e-12	1.56558	Increased
cg12721429		37	10	45220304	F					3.82503e-12	1.5633	Increased
cg07686035	SLC26A4	37	7	107300408	F	NM_000441;NR_028137	TSS1500;Body	chr7:107301205-107302416	N_Shore	3.82537e-12	1.32531	Increased
cg26344619	FLVCR2	37	14	76046018	F	NM_017791	Body	chr14:76044590-76045102	S_Shore	3.83268e-12	-1.73631	Decreased
cg08237959	ITGA9	37	3	37615009	R	NM_002207	Body			3.83885e-12	1.26516	Increased
cg12482300	ITPKB	37	1	226910754	F	NM_002221	Body			3.86052e-12	1.88921	Increased
cg20964377	MARCO	37	2	119731815	F	NM_006770	Body			3.86316e-12	1.36981	Increased
cg24452282	TNF	37	6	31542740	R	NM_000594	TSS1500			3.86494e-12	1.38811	Increased
cg04194449		37	10	73633607	F					3.88494e-12	1.76834	Increased
cg15757195		37	2	8422332	F					3.89073e-12	1.17285	Increased
cg21456174	TMPRSS15	37	21	19670763	F	NM_002772	Body			3.89306e-12	1.36337	Increased
cg08610921		37	1	175275995	R					3.89924e-12	1.13506	Increased
cg18005079		37	15	76109893	R					3.9042e-12	1.55654	Increased
cg06483146	ZNF713	37	7	55972301	F	NM_182633	5'UTR			3.90873e-12	1.16424	Increased
cg25355009	SYNPO	37	5	149988688	R	NM_001166208	5'UTR			3.91216e-12	1.38263	Increased
cg24818585	C10orf54	37	10	73527235	R	NM_022153;NM_022124	Body;Body			3.91839e-12	1.52022	Increased
cg05629653	CABLES1	37	18	20838430	F	NM_138375;NM_001100619;NM_001256438;NR_023359	3'UTR;3'UTR;3'UTR;Body			3.91905e-12	1.31501	Increased
cg02694620	FNDC3B	37	3	172109284	F	NM_001135095;NM_022763	Body;Body			3.92397e-12	-1.2803	Decreased
cg04430911	OSCP1	37	1	36914349	F	NM_206837;NM_145047	Body;Body	chr1:36915796-36916324	N_Shore	3.92523e-12	1.71786	Increased
cg25650360		37	3	19752610	F					3.93031e-12	1.21539	Increased
cg15726613	LOC102467080	37	5	54013946	F	NR_104658	Body			3.93376e-12	1.292	Increased
cg26576937	EBF4	37	20	2739938	F	NM_001110514	3'UTR			3.94258e-12	1.16901	Increased
cg06065769	INPP4A	37	2	99065000	R	NM_004027;NM_001134224;NM_001566;NM_001134225	5'UTR;5'UTR;5'UTR;5'UTR	chr2:99061174-99061848	S_Shelf	3.94494e-12	-3.12152	Decreased
cg05799811	CD247	37	1	167487396	F	NM_198053;NM_000734	Body;Body			3.96071e-12	4.58405	Increased
cg08425278	CDC25B	37	20	3780631	F	NM_001287524;NM_001287518;NM_001287517;NM_001287516;NM_021873;NM_021872;NM_004358;NM_001287522;NM_001287520;NM_001287519	TSS200;Body;Body;Body;Body;Body;Body;Body;Body;Body	chr20:3776618-3777374	S_Shelf	3.96445e-12	1.34508	Increased
cg12382103		37	5	54199082	F					3.96591e-12	1.33622	Increased
cg20019706	PLEKHF1	37	19	30164205	R	NM_024310	5'UTR	chr19:30164768-30165556	N_Shore	3.96669e-12	1.63262	Increased
cg00818326		37	17	7855243	F					3.96781e-12	1.21143	Increased
cg14047370	HECW1	37	7	43342206	R	NM_015052	Body			3.98072e-12	-1.49803	Decreased
cg14728071	MLLT10	37	10	22030034	F	NM_001009569;NM_004641	3'UTR;3'UTR			3.98225e-12	1.45911	Increased
cg03137209		37	1	204554359	F					3.99941e-12	1.21138	Increased
cg23873281		37	9	130645053	R					4.00313e-12	1.39694	Increased
cg26622285	EXT1	37	8	119091727	R	NM_000127	Body			4.00353e-12	1.53693	Increased
cg24064639	FAM20A	37	17	66592243	R	NM_017565	Body	chr17:66596072-66597578	N_Shelf	4.0327e-12	1.46536	Increased
cg16455376		37	16	8985720	F					4.03271e-12	1.17668	Increased
cg03096310		37	6	106035279	R					4.04412e-12	1.29927	Increased
cg21273862	EPHA4	37	2	222384688	R	NM_001304537;NM_004438;NM_001304536	Body;Body;Body			4.04483e-12	1.3481	Increased
cg25412138	TPCN1	37	12	113699722	F	NM_001143819;NM_017901;NM_001301214	Body;Body;Body			4.04564e-12	1.19196	Increased
cg22637006		37	2	706036	R					4.04839e-12	1.31943	Increased
cg02493364	ZBTB32	37	19	36204278	R	NM_014383	5'UTR	chr19:36207084-36209691	N_Shelf	4.05079e-12	1.37132	Increased
cg21651444		37	1	116800256	R					4.05587e-12	1.27848	Increased
cg08559712	MACROD2	37	20	16030674	R	NM_001033087;NM_080676	3'UTR;3'UTR			4.05615e-12	1.50418	Increased
cg26583584		37	11	75291101	F			chr11:75294067-75294815	N_Shelf	4.05975e-12	1.26478	Increased
cg21234793		37	12	91781826	F					4.06844e-12	1.17079	Increased
cg01867776	ACTN1	37	14	69395636	R	NM_001130004;NM_001130005;NM_001102	Body;Body;Body			4.07975e-12	1.31634	Increased
cg14790493	STX18	37	4	4526343	R	NM_016930	Body			4.08418e-12	1.23504	Increased
cg10766007	ZNRF1	37	16	75077059	R	NM_032268	Body			4.10579e-12	1.50745	Increased
cg20267828	THEMIS	37	6	128222390	F	NM_001164687;NM_001010923;NM_001164685	5'UTR;TSS200;TSS200			4.10667e-12	1.38448	Increased
cg19360507		37	5	40441880	F					4.10802e-12	1.38341	Increased
cg19348050		37	20	19006844	R					4.11058e-12	1.40338	Increased
cg04070601	FMNL3	37	12	50067887	R	NM_198900;NM_175736	Body;Body			4.11236e-12	1.31015	Increased
cg09571972	GMDS	37	6	2104322	F	NM_001500	Body			4.11394e-12	2.22544	Increased
cg18502743		37	3	46335416	R					4.11667e-12	1.44778	Increased
cg19951006	IL23A	37	12	56732615	F	NM_016584	TSS200			4.11817e-12	8.39052	Increased
cg10939719	CD2	37	1	117311712	F	NM_001767	3'UTR			4.12222e-12	1.37447	Increased
cg25897930	LZTFL1	37	3	45957319	R	NM_001276379;NM_001276378	TSS200;TSS200			4.12241e-12	5.36692	Increased
cg18100115		37	18	51656300	R					4.13385e-12	1.27426	Increased
cg17619729	ZNF608	37	5	124043595	R	NM_020747	Body			4.13958e-12	1.14434	Increased
cg11924722	CASS4	37	20	55009226	F	NM_001164116;NM_001164115;NM_020356;NM_001164114	Body;Body;Body;Body			4.14684e-12	1.22679	Increased
cg15866432		37	5	67337284	R					4.15114e-12	1.23712	Increased
cg11459149		37	2	60581381	F					4.15143e-12	1.32425	Increased
cg17885063	RNF43	37	17	56460127	F	NM_001305545;NM_017763;NM_001305544	5'UTR;Body;Body			4.15184e-12	3.39087	Increased
cg00147638	RUNX3	37	1	25228039	R	NM_004350;NM_001031680	3'UTR;3'UTR	chr1:25228496-25229132	N_Shore	4.15433e-12	1.27031	Increased
cg07872558	OLMALINC	37	10	102137782	F	NR_026762	Body			4.16363e-12	1.14131	Increased
cg27482571	GXYLT1	37	12	42479554	F	NM_001099650;NM_173601	3'UTR;3'UTR			4.17787e-12	1.10276	Increased
cg21724817	TRAM2	37	6	52394372	F	NM_012288	Body			4.18033e-12	1.16361	Increased
cg07218880	UPF3A	37	13	115046279	R	NM_080687;NM_023011	TSS1500;TSS1500	chr13:115046754-115048034	N_Shore	4.18638e-12	1.7463	Increased
cg07718080		37	13	76561031	R					4.19228e-12	1.12535	Increased
cg13196697	PTPRC	37	1	198647817	F	NR_052021;NM_001267798;NM_080921;NM_002838	Body;Body;Body;Body			4.19591e-12	1.38875	Increased
cg11501390	PDE11A	37	2	178494272	R	NM_001077196;NM_001077358;NM_016953;NM_001077197	Body;Body;Body;Body			4.2021e-12	1.18411	Increased
cg16848730	C3orf20	37	3	14760268	R	NM_032137;NM_001184958;NM_001184957	Body;Body;Body			4.20329e-12	1.35691	Increased
cg17685004		37	2	217419293	R					4.20604e-12	1.31341	Increased
cg23318908	FYN	37	6	112113492	R	NM_002037	5'UTR			4.21356e-12	1.30549	Increased
cg05851395	DNAH10	37	12	124416206	F	NM_207437	Body			4.2259e-12	1.1403	Increased
cg10854974		37	15	59699939	R					4.22867e-12	1.19085	Increased
cg16505509	MFAP5	37	12	8801390	F	NR_123734;NR_123733;NM_001297711;NM_001297710;NM_001297712;NM_003480;NM_001297709	Body;Body;Body;Body;Body;Body;Body			4.23594e-12	1.49389	Increased
cg06646587		37	16	27210726	F					4.24372e-12	1.22079	Increased
cg26893022	LINC01258	37	4	38511077	F	NR_110951	Body			4.24818e-12	3.45234	Increased
cg06695980		37	5	67105444	F					4.24854e-12	1.21201	Increased
cg21560521	DIAPH3	37	13	60308688	R	NM_001258367;NM_001042517;NM_001258368;NM_001258366	Body;Body;Body;Body			4.25281e-12	1.20676	Increased
cg06537454		37	9	132220933	F					4.26099e-12	-1.44712	Decreased
cg23441763		37	5	55906354	F					4.26868e-12	1.40892	Increased
cg24392635	DNAJB14	37	4	100865450	F	NM_001278310;NM_001031723;NM_001278311	Body;Body;Body	chr4:100867328-100868162	N_Shore	4.28662e-12	1.44745	Increased
cg11812782		37	5	172220351	R					4.28671e-12	1.16901	Increased
cg22763697	ST18	37	8	53063192	F	NM_014682	Body			4.28882e-12	3.92356	Increased
cg11112729	ZNF212	37	7	148936221	R	NM_012256	TSS1500	chr7:148936618-148937330	N_Shore	4.30493e-12	1.13365	Increased
cg24029222	EBPL	37	13	50257914	R	NR_103803;NR_103802;NM_032565;NM_001278636	Body;Body;Body;Body			4.31099e-12	1.22889	Increased
cg05259379	DIAPH3	37	13	60308743	R	NM_001258367;NM_001042517;NM_001258368;NM_001258366	Body;Body;Body;Body			4.31395e-12	1.28698	Increased
cg25291613		37	6	145569051	F					4.32226e-12	1.26697	Increased
cg17536737	TBC1D8	37	2	101681483	R	NM_001102426	Body			4.32513e-12	1.12059	Increased
cg22464785	LIPC	37	15	58809601	R	NM_000236	Body			4.32533e-12	1.39457	Increased
cg09687334		37	2	137120585	R					4.33404e-12	1.35996	Increased
cg06362155	CRACR2A	37	12	3856844	R	NM_001144958;NM_032680	5'UTR;5'UTR			4.33544e-12	1.41719	Increased
cg01240169		37	2	61034722	R					4.33568e-12	1.24532	Increased
cg20057060	CASP8AP2	37	6	90544812	F	NM_001137668;NM_001137667;NM_012115	5'UTR;5'UTR;5'UTR			4.33903e-12	1.41606	Increased
cg18282393	ACOXL	37	2	111788355	F	NM_001142807;NM_001142808;NM_001105516	Body;Body;Body			4.33977e-12	1.19981	Increased
cg20728490	DNTT	37	10	98064175	R	NM_001017520;NM_001017520;NM_004088;NM_004088	5'UTR;1stExon;1stExon;5'UTR			4.35961e-12	-2.71214	Decreased
cg20757205	RNLS	37	10	90315422	R	NM_018363;NM_001031709	Body;Body			4.36234e-12	1.48677	Increased
cg13146184	MED26	37	19	16696698	R	NM_004831	Body			4.36475e-12	1.53992	Increased
cg09856200	CTNND2	37	5	11144285	F	NM_001288717;NR_109988;NM_001288716;NM_001288715;NM_001332	Body;Body;Body;Body;Body			4.3663e-12	1.24344	Increased
cg07869675		37	5	126066742	F					4.37388e-12	1.34579	Increased
cg15693299	LOC360030	37	12	7916371	F	NM_001145465	TSS1500			4.37773e-12	1.38138	Increased
cg17379193		37	5	133233342	F					4.38155e-12	1.28663	Increased
cg00797434	CCDC73	37	11	32680447	F	NM_001008391	Body			4.39145e-12	1.24696	Increased
cg14145892	ST7	37	7	116663691	F	NM_021908;NM_018412	Body;Body			4.40285e-12	1.21263	Increased
cg14389468		37	5	132500641	R					4.40943e-12	1.27541	Increased
cg03673969	EXOC4	37	7	133598167	F	NM_021807	Body			4.41331e-12	1.21892	Increased
cg17934775	CHD2	37	15	93450129	R	NM_001271;NM_001042572	Body;Body	chr15:93447556-93447823	S_Shelf	4.4176e-12	2.66415	Increased
cg04629955		37	4	185203736	F					4.41934e-12	1.26969	Increased
cg02534480		37	11	34627903	F					4.42101e-12	1.21032	Increased
cg18530575		37	20	4760504	R					4.42112e-12	2.16841	Increased
cg11904429	CD70	37	19	6592554	F	NM_001252	TSS1500	chr19:6590340-6591072	S_Shore	4.4213e-12	1.32325	Increased
cg21978794	TCF7	37	5	133465370	R	NM_003202;NR_033449;NM_001134851;NM_201634;NM_201632;NM_213648	Body;Body;Body;Body;Body;Body			4.4269e-12	1.66545	Increased
cg20298448	ATP10D	37	4	47536255	R	NM_020453	Body			4.42948e-12	1.39798	Increased
cg25430838		37	10	89823823	R					4.43185e-12	1.71811	Increased
cg20343700	GCNT1	37	9	79078258	R	NM_001097634;NM_001097633;NM_001490	5'UTR;5'UTR;5'UTR	chr9:79073907-79074561	S_Shelf	4.43831e-12	1.14661	Increased
cg20734791	SUGCT	37	7	40564790	F	NM_024728;NM_001193312;NM_001193313;NM_001193311	Body;Body;Body;Body			4.44861e-12	1.24249	Increased
cg27325787	PRKCB	37	16	23960325	R	NM_002738;NM_212535	Body;Body			4.45533e-12	3.73149	Increased
cg25436766	UXS1	37	2	106792426	R	NM_025076	Body			4.45759e-12	1.3552	Increased
cg21308767	EPS8	37	12	15910975	R	NM_004447	5'UTR			4.4593e-12	1.94147	Increased
cg10683668	TNFAIP3	37	6	138191600	F	NM_006290;NM_001270508;NM_001270507	5'UTR;5'UTR;5'UTR	chr6:138187825-138189141	S_Shelf	4.46031e-12	1.32197	Increased
cg01414654		37	6	15776970	F					4.46043e-12	1.3886	Increased
cg22176018		37	2	242867611	R					4.46279e-12	1.23441	Increased
cg12256921		37	7	50310464	F					4.47022e-12	1.27067	Increased
cg23808930	LINC00548	37	13	40782934	R	NR_033877	Body			4.47463e-12	1.43377	Increased
cg17655320	ZNF346	37	5	176463519	R	NM_012279	Body			4.47666e-12	1.2234	Increased
cg01482530	CCL18	37	17	34396066	F	NM_002988	Body			4.47687e-12	1.10702	Increased
cg11092679	TRPM6	37	9	77398347	R	NM_001177311;NM_001177310;NM_017662	Body;Body;Body			4.48862e-12	1.59704	Increased
cg01939772	LOC100130264	37	20	19263918	R	NR_024564;NM_020689	Body;Body			4.49272e-12	1.17452	Increased
cg25270158		37	2	177717638	R					4.49941e-12	-1.3849	Decreased
cg26052321	IFNG-AS1	37	12	68382883	R	NR_104124;NR_104125	TSS1500;TSS1500			4.49965e-12	1.18876	Increased
cg08856354	PNPLA1	37	6	36214503	F	NM_173676;NM_001145716	5'UTR;5'UTR			4.50015e-12	1.8199	Increased
cg16779794		37	12	95225486	R					4.51179e-12	1.26608	Increased
cg26779692	RBM4B	37	11	66436334	R	NM_001286135;NM_031492	Body;Body			4.53698e-12	1.67759	Increased
cg00980229		37	16	30057712	F					4.53779e-12	1.20004	Increased
cg19872095	ZC3H12A	37	1	37941263	F	NM_025079	Body	chr1:37939723-37940650	S_Shore	4.54218e-12	1.55899	Increased
cg18874265	LOC100506457	37	2	12411599	F	NR_110196	Body			4.54347e-12	1.63791	Increased
cg05652778	KCNH8	37	3	19404089	F	NM_144633	Body			4.54655e-12	1.18584	Increased
cg01877450	BRI3	37	7	97915802	F	NM_015379;NM_001159491	Body;Body			4.55544e-12	1.9612	Increased
cg17992726		37	12	32044290	R					4.58906e-12	1.26106	Increased
cg03570383	RGS3	37	9	116207118	F	NM_144488;NM_144488	1stExon;5'UTR			4.59631e-12	1.48981	Increased
cg12760522		37	14	83513860	R					4.59931e-12	1.36797	Increased
cg24802001		37	14	75737426	F					4.60585e-12	1.22036	Increased
cg03003988		37	5	133970839	R			chr5:133968214-133968722	S_Shelf	4.61091e-12	1.21801	Increased
cg03496294	LINC01091	37	4	124697519	F	NR_027105;NR_027106	Body;Body			4.61117e-12	1.35182	Increased
cg19137569	KCNN3	37	1	154781600	F	NM_170782;NM_002249;NM_001204087	Body;Body;Body			4.61429e-12	1.21845	Increased
cg00324510	PACS1	37	11	65928440	R	NM_018026	Body			4.61837e-12	1.18502	Increased
cg02115412	KIAA1211	37	4	57127406	F	NM_020722	5'UTR			4.62979e-12	1.39075	Increased
cg09723449	LOC101928940	37	11	114248760	R	NR_120567	Body			4.63536e-12	1.20113	Increased
cg21463095	DUS2	37	16	68105354	R	NM_017803;NM_001271763;NM_001271762	Body;Body;Body			4.63629e-12	1.45144	Increased
cg21836475		37	13	76535057	R					4.64766e-12	1.26359	Increased
cg11564239		37	2	241644188	F			chr2:241640409-241641359	S_Shelf	4.64781e-12	2.02207	Increased
cg05662543		37	1	236552837	F					4.65391e-12	2.01554	Increased
cg06308984		37	16	57766156	R			chr16:57768817-57769100	N_Shelf	4.65828e-12	1.7427	Increased
cg03732627	RORA	37	15	61208437	R	NM_134261	Body			4.66407e-12	1.87183	Increased
cg16748130		37	7	100114076	F					4.67012e-12	4.8059	Increased
cg25078519		37	11	111321477	F					4.67624e-12	1.13358	Increased
cg06300318	C1orf101	37	1	244763480	F	NM_173807;NM_001130957;NM_001242340	Body;Body;Body			4.68438e-12	1.35482	Increased
cg16517419		37	5	3980447	R					4.69258e-12	1.52683	Increased
cg14942588	NMT2	37	10	15183424	F	NM_004808;NM_001308295;NM_004808;NM_001308295	ExonBnd;ExonBnd;Body;Body			4.69946e-12	1.3135	Increased
cg01563309		37	18	21552432	R					4.70146e-12	1.37145	Increased
cg03695287	PPP1R14C	37	6	150569664	R	NM_030949	Body			4.7057e-12	1.23004	Increased
cg25358167	LOC100505918	37	1	168378335	F	NR_037851	Body			4.70689e-12	1.48691	Increased
cg17023856	PRKCZ	37	1	2036508	R	NM_001033582;NM_002744;NM_001033581	5'UTR;Body;5'UTR	chr1:2038555-2038863	N_Shelf	4.72787e-12	1.94508	Increased
cg04127242	MAN1B1	37	9	139990710	F	NR_045721;NR_045720;NM_016219	Body;Body;Body			4.72947e-12	1.56173	Increased
cg18638257	FAM149B1	37	10	74988294	R	NM_173348	Body			4.73445e-12	2.04716	Increased
cg24343131		37	16	18778752	F					4.74369e-12	1.37781	Increased
cg00285537	LRFN2	37	6	40445150	F	NM_020737	5'UTR			4.75537e-12	1.32158	Increased
cg26784874		37	2	112437855	R					4.76011e-12	1.29022	Increased
cg27561099	MAP3K13	37	3	185136588	F	NM_004721	5'UTR			4.7653e-12	1.30648	Increased
cg05902191		37	7	77084871	R					4.7811e-12	1.15649	Increased
cg12556057	SGCG	37	13	23842777	F	NM_000231	Body			4.79862e-12	1.55796	Increased
cg00010672		37	2	55281781	R			chr2:55276555-55278044	S_Shelf	4.80122e-12	1.3112	Increased
cg02346706		37	15	101645225	R					4.82669e-12	1.23886	Increased
cg09813400	TNIP1	37	5	150431636	R	NM_006058	Body			4.85163e-12	-1.01442	Decreased
cg16684992	PAFAH1B1	37	17	2506220	R	NM_000430	5'UTR			4.85712e-12	1.26536	Increased
cg07930874	SLAIN1	37	13	78315261	F	NM_001040153;NM_144595	Body;TSS200			4.86343e-12	1.18134	Increased
cg14046558	SCN1A	37	2	166930803	F	NM_006920;NM_001165964;NM_001165963;NM_001202435	TSS1500;TSS1500;TSS1500;5'UTR			4.87684e-12	1.21405	Increased
cg10029459		37	17	36768809	F					4.88233e-12	1.3518	Increased
cg07088570	EFR3B	37	2	25328762	R	NM_014971	Body			4.88388e-12	1.15457	Increased
cg14455758		37	6	82473703	R					4.8848e-12	1.33743	Increased
cg15654410		37	15	60211605	R					4.88787e-12	1.33581	Increased
cg03272903		37	8	128683224	R					4.89901e-12	1.34342	Increased
cg01441386	SLAMF9	37	1	159923408	F	NM_001146172;NM_033438;NM_001146173	Body;Body;Body			4.91124e-12	1.19914	Increased
cg16898345	CAMK2A	37	5	149645151	R	NM_171825;NM_015981	Body;Body			4.91709e-12	1.3648	Increased
cg03822645	SLC25A13	37	7	95803300	F	NR_027662;NM_014251;NM_001160210	Body;Body;Body			4.92448e-12	-1.23037	Decreased
cg11313529	TRABD	37	22	50631434	R	NM_025204	5'UTR	chr22:50632707-50633041	N_Shore	4.93053e-12	1.47187	Increased
cg07872280		37	7	35765161	R					4.93269e-12	3.67635	Increased
cg02946548	SLC18A1	37	8	20008318	R	NM_001135691;NM_003053;NM_001142324;NM_001142325	Body;Body;Body;Body			4.93576e-12	1.31417	Increased
cg05807666	SNTB1	37	8	121769788	F	NM_021021	Body			4.93595e-12	1.18667	Increased
cg03700780	BATF	37	14	76005972	F	NM_006399	Body			4.93704e-12	1.33976	Increased
cg04155520		37	22	18540600	R					4.94222e-12	1.22245	Increased
cg04207180		37	21	37682600	F					4.94594e-12	1.54421	Increased
cg24549597	LTBP1	37	2	33439751	R	NM_206943;NM_001166266;NM_001166264;NM_001166265;NM_000627	Body;Body;Body;Body;Body			4.94671e-12	1.2837	Increased
cg00683922	PFKFB2	37	1	207242569	F	NM_006212;NM_001018053	Body;Body			4.94993e-12	-4.32907	Decreased
cg04776489	VPREB1	37	22	22597965	F	NM_007128	TSS1500			4.96127e-12	1.41555	Increased
[truncated: 2,386 more rows]

## Sheet: ST4
Supplementary Table ST4:Top-ranked differentially methylated CpG sites for matched individuals with T1DM-ESKD (n=107) vs. T1DM (n=107): FDR p≤x10-8 and FC ±2 (Analysis 1)
CpG ID	UCSC_RefGene_Name	Genome_Build	CHR	MAPINFO	Strand	UCSC_RefGene_Accession	UCSC_RefGene_Group	UCSC_CpG_Islands_Name	Relation_to_UCSC_CpG_Island	p-value	Fold-Change	Fold-Change Description (in T1DM-ESKD vs T1DM)
cg12378834	C5orf66	37	5	134646487	F	NM_001277348	5'UTR			2.66488e-20	18.1549	Increased
cg07524540	TVP23C-CDRT4	37	17	15394016	F	NR_037924;NM_001204478	Body;Body			2.10847e-17	3.75133	Increased
cg02970086	SLA2	37	20	35272793	R	NM_032214;NM_175077	5'UTR;5'UTR			6.55985e-17	-3.18724	Decreased
cg09322375	TRIM62	37	1	33611399	F	NM_018207	3'UTR	chr1:33612976-33613321	N_Shore	1.9629e-16	-4.86254	Decreased
cg03846076	STC2	37	5	172743837	F	NM_003714	3'UTR			4.04903e-16	4.04591	Increased
cg20818222		37	6	167493614	R					4.5655e-16	7.35967	Increased
cg22298224	SART1	37	11	65736639	F	NM_005146	Body			4.87539e-16	2.47704	Increased
cg06683411		37	4	118693455	F					7.90464e-16	2.73279	Increased
cg12615906	UPF3A	37	13	115046337	F	NM_080687;NM_023011	TSS1500;TSS1500	chr13:115046754-115048034	N_Shore	8.86185e-16	2.32314	Increased
cg14123900		37	9	92444737	R					9.14314e-16	2.28356	Increased
cg04048950		37	1	203294225	R			chr1:203296277-203296929	N_Shelf	1.13929e-15	2.03711	Increased
cg16475993		37	3	98283745	R					1.43384e-15	2.22484	Increased
cg22895961	LINC00824	37	8	129550109	F	NR_121672	Body			1.80081e-15	7.67598	Increased
cg26098679		37	1	23681008	R					1.85168e-15	-2.87167	Decreased
cg26745882	LDLRAD4	37	18	13372298	R	NM_181482;NM_181481	5'UTR;5'UTR			1.89065e-15	-51.913	Decreased
cg13353542		37	9	80826125	R					2.23333e-15	5.72161	Increased
cg01523767	ZHX2	37	8	123811301	R	NM_014943	5'UTR			2.23836e-15	2.51058	Increased
cg07412470		37	7	128735362	F					2.38577e-15	13.7923	Increased
cg04492438	DTX3	37	12	57997387	F	NM_178502;NM_001286246;NM_001286245	TSS1500;TSS1500;TSS1500			2.94355e-15	2.58297	Increased
cg15103566	LOC100506457	37	2	12443780	F	NR_110196	Body			2.96615e-15	-3.76225	Decreased
cg09966085	SETBP1	37	18	42588939	R	NM_015559	Body			3.00104e-15	2.52601	Increased
cg06806711	MS4A1	37	11	60223291	R	NM_152866;NM_021950;NM_021950;NM_152866	1stExon;1stExon;5'UTR;5'UTR			4.54503e-15	-2.22913	Decreased
cg09626678		37	2	9920169	R					4.87334e-15	2.04752	Increased
cg12228343	EIF4G3	37	1	21416141	R	NM_003760;NM_001198803;NM_001198802;NM_001198801	5'UTR;5'UTR;5'UTR;5'UTR			5.46726e-15	-2.05355	Decreased
cg12959966		37	3	56759314	F					6.33951e-15	2.3147	Increased
cg16861615		37	10	90031307	R					7.04361e-15	7.80064	Increased
cg04796432		37	9	5500538	R					7.16088e-15	2.45229	Increased
cg15265384		37	19	7410716	R					9.70332e-15	2.52432	Increased
cg01323675		37	4	111208492	R					1.00166e-14	3.44318	Increased
cg17510849		37	10	112116398	R					1.01647e-14	2.112	Increased
cg11630392	GPR171	37	3	150920964	R	NM_013308;NM_053002;NM_013308	1stExon;Body;5'UTR			1.07446e-14	2.87524	Increased
cg08284097		37	12	32178932	F					1.0806e-14	2.2179	Increased
cg16339042	TNFAIP8	37	5	118689638	F	NM_001286813;NM_001286814;NM_001286817;NM_001286815;NM_001077654	TSS1500;Body;5'UTR;5'UTR;Body	chr5:118691401-118691759	N_Shore	1.45854e-14	2.32306	Increased
cg26426910	TMEM217	37	6	37207838	F	NR_104443;NR_104442;NM_145316;NM_001162900;NM_001286401	Body;Body;5'UTR;5'UTR;5'UTR			1.58534e-14	4.97884	Increased
cg06810264	MTURN	37	7	30197017	R	NM_152793	Body			1.92756e-14	2.72059	Increased
cg09092528	DCPS	37	11	126175760	F	NM_014026	Body	chr11:126173539-126174042	S_Shore	2.05054e-14	2.49472	Increased
cg24296397	BSN	37	3	49692537	F	NM_003458	Body	chr3:49690022-49690329	S_Shelf	2.20653e-14	3.03787	Increased
cg09313442	NR1H4	37	12	100866309	R	NM_005123;NM_001206977;NM_001206978;NM_001206979	TSS1500;TSS1500;TSS1500;TSS1500			2.2122e-14	-3.99387	Decreased
cg21443659		37	2	217745721	R					2.29033e-14	3.25221	Increased
cg06587767	PIP5K1C	37	19	3691013	R	NM_012398;NM_001195733;NM_001300849	Body;Body;Body	chr19:3687786-3688262	S_Shelf	2.54778e-14	-2.35961	Decreased
cg20019675	SPIDR	37	8	48572058	F	NR_104581;NM_001080394;NM_001282916;NM_001282919	Body;Body;Body;Body			2.565e-14	-4.67859	Decreased
cg17659636		37	22	48581422	F					2.60561e-14	9.20165	Increased
cg08276755		37	20	30196714	F			chr20:30196118-30196585	S_Shore	2.62599e-14	-2.32381	Decreased
cg26493346	MAPK8IP3	37	16	1812273	R	NM_001040439;NM_015133	Body;Body	chr16:1814084-1814482	N_Shore	2.68565e-14	-3.08295	Decreased
cg12018809	LPAR5	37	12	6745171	R	NM_020400;NM_020400	1stExon;5'UTR			2.70988e-14	-2.00076	Decreased
cg12830752	ODZ4	37	11	79108069	R	NM_001098816	5'UTR			2.80791e-14	2.37609	Increased
cg18920397	LY9	37	1	160765805	R	NM_001033667;NM_002348	TSS200;TSS200			3.57216e-14	2.58569	Increased
cg12973541		37	10	4178005	F					3.77575e-14	2.8949	Increased
cg14229001	LOC101928731	37	12	94132881	F	NR_110093;NR_110092;NM_003805	TSS1500;TSS1500;Body			4.15878e-14	15.6846	Increased
cg26357116	PDE8B	37	5	76675528	F	NM_001029852;NM_001029851;NM_003719;NM_001029854;NM_001029853	Body;Body;Body;Body;Body			4.45417e-14	11.123	Increased
cg22637658	LOC101928269	37	21	37368048	R	NR_110418	Body			4.62067e-14	3.5143	Increased
cg10221075		37	7	30292587	R					4.84389e-14	-2.90429	Decreased
cg04595171	DCTN2	37	12	57933495	R	NM_001261412;NM_006400;NM_001261413	Body;Body;Body			4.96918e-14	-4.55089	Decreased
cg12377473		37	11	128494797	R					5.12066e-14	-4.86854	Decreased
cg21525141		37	15	70592930	F					5.40658e-14	2.10521	Increased
cg04640972		37	10	8373522	R					5.46978e-14	2.14847	Increased
cg11942358		37	17	27388119	F					5.75099e-14	-2.07856	Decreased
cg24069502	TMEM123	37	11	102286198	R	NM_052932	Body			5.84083e-14	4.02601	Increased
cg04915079	KIAA1683	37	19	18385851	F	NM_001145305;NM_001145304;NM_025249	TSS1500;TSS1500;TSS1500			6.72426e-14	-4.79601	Decreased
cg14889891	ITGAL	37	16	30482593	F	NM_002209;NM_001114380	TSS1500;TSS1500	chr16:30485382-30485721	N_Shelf	7.05978e-14	2.42337	Increased
cg14637146		37	1	192508256	R					7.91921e-14	-3.86406	Decreased
cg04655320		37	12	27301960	R					8.1669e-14	-14.7746	Decreased
cg05099692		37	12	52674256	F					9.08075e-14	5.41539	Increased
cg12871593	SCML4	37	6	108038173	F	NM_001286409;NM_001286408;NM_198081	Body;Body;Body			1.11141e-13	10.3273	Increased
cg23147204		37	16	50693309	F					1.13734e-13	2.94309	Increased
cg06851151		37	5	133436368	R					1.2072e-13	214.025	Increased
cg04868886		37	15	38963972	R					1.21452e-13	9.4346	Increased
cg05301596	CR2	37	1	207632560	F	NM_001877;NM_001006658	Body;Body			1.22817e-13	2.06025	Increased
cg07168939	PSCA	37	8	143763412	R	NM_005672	Body			1.24843e-13	12.1062	Increased
cg00565090	SNORD23	37	19	48258258	F	NR_003048;NM_015710	TSS1500;Body			1.25391e-13	3.07681	Increased
cg11312836	FMO6P	37	1	171122542	R	NR_002601	Body			1.38784e-13	2.18304	Increased
cg10242565	TNS3	37	7	47420961	R	NM_022748	Body			1.40498e-13	2.37869	Increased
cg15248119		37	4	146220964	R					1.41315e-13	2.60334	Increased
cg17590488	NEBL	37	10	21319035	F	NM_213569;NM_001173484	Body;Body			1.45714e-13	-6.13813	Decreased
cg22125902	MAN1C1	37	1	26002535	F	NM_020379	Body			1.54936e-13	3.17553	Increased
cg02634805		37	1	27936307	F					1.58078e-13	4.2252	Increased
cg25806603	MYO1D	37	17	30851285	R	NM_015194	Body			1.69179e-13	2.52409	Increased
cg10614223	ARRDC2	37	19	18111389	F	NM_001025604	TSS1500	chr19:18111566-18112481	N_Shore	1.70891e-13	3.63543	Increased
cg26465402	ADCY2	37	5	7803274	F	NM_020546	Body			1.71027e-13	2.67833	Increased
cg12005818	MOB3B	37	9	27367365	F	NM_024761	Body			1.75167e-13	5.54899	Increased
cg07706695		37	1	111179008	R					1.78934e-13	2.45052	Increased
cg15209200	LINC01258	37	4	38511227	F	NR_110951	Body			1.82816e-13	2.36106	Increased
cg09530779	BTLA	37	3	112218257	F	NM_001085357;NM_181780;NM_001085357;NM_181780	1stExon;1stExon;5'UTR;5'UTR			1.85787e-13	-3.06544	Decreased
cg23280720	HECA	37	6	139483193	F	NM_016217	Body			1.88822e-13	2.88171	Increased
cg03715305	NDUFA11	37	19	5894715	R	NM_175614	3'UTR	chr19:5892110-5892472	S_Shelf	1.92084e-13	-2.27039	Decreased
cg20820622	TLE3	37	15	70354647	F	NM_001105192;NM_020908;NM_005078	Body;Body;Body			1.99696e-13	-3.71024	Decreased
cg23124382	RBMS1	37	2	161268467	F	NM_002897;NM_016836	Body;Body			1.99858e-13	7.5679	Increased
cg04253214		37	1	78942099	F					2.02238e-13	-51.9884	Decreased
cg27106078	RUNX1	37	21	36359863	F	NM_001754	Body			2.10867e-13	2.37745	Increased
cg14391474	PITPNM2	37	12	123563572	R	NM_020845;NM_001300801	5'UTR;5'UTR			2.11487e-13	-2.17255	Decreased
cg20187011	ADAMTS1	37	21	28214928	F	NM_006988	Body	chr21:28216558-28218117	N_Shore	2.20433e-13	-33.9771	Decreased
cg14910490	UTRN	37	6	144675360	F	NM_007124	Body			2.27625e-13	2.61779	Increased
cg25892588		37	22	48487170	F					2.39009e-13	-2.22377	Decreased
cg18363129	AKNA	37	9	117130097	F	NM_030767	Body			2.65152e-13	2.00171	Increased
cg24366508	ZNF710	37	15	90623747	R	NM_198526	3'UTR			2.85656e-13	2.41191	Increased
cg26218460		37	1	118207082	F					2.86649e-13	6.28609	Increased
cg10077978		37	11	35062246	F					3.19022e-13	7.40584	Increased
cg07038690	GLTSCR1	37	19	48167405	R	NM_015711	5'UTR			3.4268e-13	3.05241	Increased
cg25616056	RUNX3	37	1	25252163	R	NM_004350;NM_001031680	Body;Body	chr1:25255527-25259005	N_Shelf	3.6889e-13	2.26594	Increased
cg02155073	FSIP1	37	15	39915812	R	NM_152597	Body			3.79117e-13	2.23745	Increased
cg21491625	GLI2	37	2	121612148	R	NM_005270	Body			3.8824e-13	4.29861	Increased
cg02479789	ARID5B	37	10	63807920	F	NM_001244638;NM_032199	TSS1500;Body			3.8895e-13	2.1502	Increased
cg07584563		37	1	50879560	F			chr1:50880916-50881516	N_Shore	3.9615e-13	2.23492	Increased
cg15316716	DOK2	37	8	21769797	F	NM_003974	Body	chr8:21769694-21770080	Island	3.99146e-13	2.15407	Increased
cg25694790	DSTN	37	20	17582752	F	NM_006870;NM_001011546	Body;Body			4.13405e-13	-7.5929	Decreased
cg02187937	KIF17	37	1	21005254	F	NM_001287212;NM_001122819;NM_020816	Body;Body;Body			4.23949e-13	5.14818	Increased
cg25950113	ZNF843	37	16	31450560	R	NM_001136509	5'UTR	chr16:31453337-31453620	N_Shelf	4.51576e-13	-3.16164	Decreased
cg25280810	EPS15L1	37	19	16480643	F	NR_047665;NM_001258374;NR_047666;NM_021235;NM_001258375	Body;Body;Body;Body;Body			4.69567e-13	2.00208	Increased
cg22652378	RPTOR	37	17	78533842	F	NM_001163034;NM_020761	Body;Body			4.70012e-13	3.25914	Increased
cg16351433	SREBF2	37	22	42258538	R	NR_103834;NM_004599	Body;Body			4.77281e-13	2.68793	Increased
cg25499678		37	12	43092238	R					5.04021e-13	3.00703	Increased
cg10166011	MTURN	37	7	30184243	F	NM_152793	Body			5.14065e-13	123.685	Increased
cg20437474		37	5	170203487	R					5.16768e-13	2.12918	Increased
cg06144210	MAP7	37	6	136724406	R	NM_001198615;NM_001198609;NM_001198608;NM_001198611;NM_001198614;NM_001198617;NM_003980;NM_001198616;NM_001198618;NM_001198619	Body;Body;Body;Body;Body;Body;Body;Body;5'UTR;5'UTR			5.25277e-13	2.1414	Increased
cg18441959	VPREB1	37	22	22599332	F	NM_007128	Body			5.52411e-13	-2.57643	Decreased
cg09221159		37	10	90031426	R					5.56854e-13	2.33381	Increased
cg01735277	CSK	37	15	75077691	R	NM_004383;NM_001127190	5'UTR;5'UTR	chr15:75074425-75075146	S_Shelf	5.64087e-13	4.61858	Increased
cg11194182		37	11	60838995	F					6.03736e-13	-6.28173	Decreased
cg01676795	POR	37	7	75586348	F	NM_000941	Body			6.06439e-13	-4.01977	Decreased
cg15991124	KIAA0355	37	19	34841438	F	NM_014686	Body			6.17224e-13	2.42786	Increased
cg16736630	LOC643837	37	1	779995	R	NR_015368	Body			6.45632e-13	4.7652	Increased
cg18306593	LINC01599	37	14	50488142	F	NR_131171	Body			6.54988e-13	-16.2913	Decreased
cg19414383		37	1	17528238	R					6.98473e-13	3.08312	Increased
cg02098313	THEMIS	37	6	128222378	F	NM_001164687;NM_001010923;NM_001164685	5'UTR;TSS200;TSS200			7.1373e-13	3.13824	Increased
cg14630001		37	3	66633408	R					7.19023e-13	-3.31088	Decreased
cg06130923		37	1	172608704	R					7.19152e-13	2.05468	Increased
cg20655802		37	21	45237861	R					7.30116e-13	2.26288	Increased
cg09767524	PCDH9	37	13	67622549	R	NM_020403;NM_203487	Body;Body			7.35675e-13	2.08485	Increased
cg15810184		37	12	105324638	R					7.38757e-13	2.1056	Increased
cg21224509	IGF2BP2-AS1	37	3	185438794	F	NR_126326;NM_001291874;NM_001291872;NM_001291873;NM_001007225;NM_001291869;NM_006548;NM_001291875	Body;Body;Body;Body;Body;Body;Body;5'UTR			7.45611e-13	5.26076	Increased
cg05983814	DNAI2	37	17	72276388	F	NM_001172810;NM_023036	5'UTR;5'UTR			7.6508e-13	9.36531	Increased
cg23812282	CASC1	37	12	25340087	R	NM_001204102;NM_001204101;NM_001082973;NM_018272;NM_001082972	5'UTR;Body;Body;Body;Body			7.82858e-13	2.01793	Increased
cg25897519		37	8	41427415	R			chr8:41424341-41425300	S_Shelf	7.91746e-13	3.90077	Increased
cg26919551	C10orf55	37	10	75681949	R	NM_001001791	5'UTR			8.06349e-13	2.84609	Increased
cg07183362		37	5	1536762	R					8.60195e-13	2.14992	Increased
cg18597176		37	9	137822472	F					9.27372e-13	2.70806	Increased
cg19578790	TBC1D22A	37	22	47184500	F	NM_001284304;NM_001284303;NM_014346;NR_104292;NM_001284305	5'UTR;Body;Body;Body;5'UTR			9.70844e-13	2.07392	Increased
cg12865675	CANX	37	5	179156985	F	NM_001746;NM_001024649	3'UTR;3'UTR	chr5:179159467-179160534	N_Shelf	9.99039e-13	2.07059	Increased
cg05261349	ST3GAL2	37	16	70473841	R	NM_006927	TSS1500	chr16:70472588-70473649	S_Shore	1.01974e-12	15.1155	Increased
cg04522575		37	17	61042898	F			chr17:61043325-61044408	N_Shore	1.04211e-12	-2.37674	Decreased
cg23506143		37	5	55761274	R					1.06792e-12	4.12669	Increased
cg05197247	NCK2	37	2	106502113	F	NM_001004722;NM_003581;NM_001004720	Body;Body;Body	chr2:106497787-106498577	S_Shelf	1.07427e-12	7.79809	Increased
cg13733708	ZNF335	37	20	44597685	F	NM_022095	Body	chr20:44599805-44601207	N_Shelf	1.07651e-12	2.37891	Increased
cg05949667	ACAD8	37	11	134126504	F	NM_014384	Body	chr11:134122762-134122981	S_Shelf	1.10702e-12	-8.07597	Decreased
cg14112356	ITGB2	37	21	46348443	R	NM_001127491	5'UTR	chr21:46351328-46352911	N_Shelf	1.11167e-12	3.89416	Increased
cg21243631	NPC1	37	18	21154260	R	NM_000271	Body			1.11805e-12	2.85866	Increased
cg00446123	LIME1	37	20	62367888	R	NM_017806	TSS200	chr20:62368955-62371962	N_Shore	1.12849e-12	91.449	Increased
cg04826488	PKHD1L1	37	8	110378586	R	NM_177531	Body	chr8:110374552-110374793	S_Shelf	1.18056e-12	2.19999	Increased
cg22241838	TMEM109	37	11	60680006	F	NM_024092	TSS1500	chr11:60681552-60682268	N_Shore	1.19209e-12	7.4945	Increased
cg18412721		37	13	51421269	R			chr13:51417371-51418149	S_Shelf	1.21215e-12	6.7266	Increased
cg06657207	PALD1	37	10	72240584	R	NM_014431	5'UTR	chr10:72237661-72238821	S_Shore	1.27428e-12	-2.78929	Decreased
cg24674703	CD5	37	11	60869960	F	NM_014207;NM_014207	5'UTR;1stExon			1.30322e-12	-2.58956	Decreased
cg22695440	LRBA	37	4	151925536	F	NM_006726;NM_001199282	Body;Body			1.34209e-12	-2.78166	Decreased
cg04661929	SEPT9	37	17	75320035	R	NM_001113492;NM_001113491;NM_006640	5'UTR;Body;Body			1.34608e-12	-6.09735	Decreased
cg13784559	PTPN18	37	2	131128163	R	NM_001142370;NM_014369	Body;Body	chr2:131129718-131130511	N_Shore	1.35034e-12	2.00338	Increased
cg07906046	ADCY9	37	16	4131584	R	NM_001116	Body			1.3768e-12	16.4214	Increased
cg23646228		37	15	91400400	R					1.40362e-12	2.91353	Increased
cg18767115		37	22	23153775	F					1.40745e-12	4.68619	Increased
cg00185853	TNS1	37	2	218799341	F	NM_022648	5'UTR			1.44346e-12	-24.7363	Decreased
cg12094903	PSMB8	37	6	32808689	R	NM_004159;NM_148919	3'UTR;3'UTR	chr6:32811494-32811839	N_Shelf	1.44723e-12	3.56017	Increased
cg02177007	CAMSAP1	37	9	138780109	R	NM_015447	Body			1.56051e-12	2.20236	Increased
cg13185757		37	6	6800360	R					1.65183e-12	2.23377	Increased
cg25773695	VANGL1	37	1	116191657	F	NM_138959	5'UTR			1.68629e-12	7.97845	Increased
cg23471279		37	4	76608281	R					1.73283e-12	2.22696	Increased
cg18603250	AMOTL1	37	11	94501052	R	NM_130847;NM_001301007	TSS1500;TSS1500	chr11:94501366-94502696	N_Shore	1.78914e-12	2.45635	Increased
cg03529261		37	4	185209641	R					1.81487e-12	-4.6227	Decreased
cg25235344	WDR88	37	19	33643302	R	NM_173479	Body			1.82538e-12	2.30988	Increased
cg09065326		37	5	35853926	F					1.8363e-12	-4.6163	Decreased
cg00593333	CCDC33	37	15	74608706	R	NM_025055	Body			1.8639e-12	-3.90138	Decreased
cg19510565	LAPTM5	37	1	31217240	F	NM_006762	Body			1.8979e-12	2.07275	Increased
cg07128021	LOC283050	37	10	80824237	R	NR_024431;NR_024429;NR_015429	Body;Body;Body	chr10:80827070-80830537	N_Shelf	1.9646e-12	2.41953	Increased
cg12609063	SLC22A15	37	1	116549227	R	NM_018420	Body			2.13263e-12	6.89069	Increased
cg03961551	RUNX3	37	1	25251730	R	NM_001031680;NM_004350	Body;Body	chr1:25255527-25259005	N_Shelf	2.1338e-12	2.57373	Increased
cg03052078	STXBP5	37	6	147527113	R	NM_001127715;NM_139244	Body;Body	chr6:147525374-147525848	S_Shore	2.13587e-12	2.34036	Increased
cg24520862		37	11	75943228	F			chr11:75945903-75947583	N_Shelf	2.14957e-12	3.73428	Increased
cg06423617		37	7	6490427	R			chr7:6487306-6487750	S_Shelf	2.19873e-12	-67.9638	Decreased
cg12065450		37	2	110288901	R					2.22389e-12	5.34243	Increased
cg00038503	TNIP3	37	4	122060992	F	NM_024873;NM_001128843;NM_001244764	Body;Body;Body			2.30457e-12	3.52586	Increased
cg04301661	VPS13D	37	1	12509684	F	NM_018156;NM_015378	Body;Body			2.30643e-12	6.08174	Increased
cg13599613	SH2D3C	37	9	130524902	F	NM_005489;NM_170600;NM_001142532;NM_001142531	Body;Body;TSS1500;TSS200			2.31473e-12	4.28253	Increased
cg13061317	RAPGEF1	37	9	134545713	R	NM_198679;NM_005312;NM_001304275	Body;Body;Body			2.34111e-12	2.18848	Increased
cg20178893	PBX1	37	1	164558298	R	NM_001204961;NM_002585;NM_001204963	Body;Body;Body			2.4004e-12	-2.4141	Decreased
cg17633917		37	1	111764738	F					2.40778e-12	2.28458	Increased
cg17221251		37	14	98164265	R					2.41007e-12	2.70282	Increased
cg22317385		37	14	91544974	F					2.45883e-12	2.09885	Increased
cg27246361		37	22	23161339	R					2.46224e-12	-2.61193	Decreased
cg23494744	PHKG2	37	16	30758329	F	NM_000294;NM_001172432	TSS1500;TSS1500	chr16:30759403-30760320	N_Shore	2.51829e-12	2.15774	Increased
cg18391344	MIR181A1HG	37	1	198902062	R	NR_040073	Body			2.52413e-12	-2.54939	Decreased
cg21577598	CCDC57	37	17	80084751	F	NM_198082	Body	chr17:80085040-80085333	N_Shore	2.53785e-12	2.2381	Increased
cg09466818	UPF1	37	19	18965708	F	NM_002911	Body	chr19:18965635-18966085	Island	2.54538e-12	2.05136	Increased
cg09473788		37	8	22833129	F					2.62981e-12	2.1863	Increased
cg10169653		37	21	36599791	R					2.62984e-12	-2.06467	Decreased
cg05992079	SIT1	37	9	35650999	F	NM_014450	TSS200	chr9:35646744-35647265	S_Shelf	2.63458e-12	2.39899	Increased
cg20780105	C5orf43	37	5	60455790	R	NM_001048249	Body	chr5:60457840-60458654	N_Shelf	2.68423e-12	2.32925	Increased
cg25325512	PIM1	37	6	37142220	R	NM_002648	3'UTR	chr6:37137070-37139434	S_Shelf	2.78942e-12	2.61144	Increased
cg21264165	PTPRO	37	12	15699528	R	NM_030671;NM_030670;NM_030669;NM_030668;NM_030671;NM_030670;NM_030669;NM_030668;NM_002848;NM_030667	1stExon;1stExon;1stExon;1stExon;5'UTR;5'UTR;5'UTR;5'UTR;Body;Body			2.82486e-12	3.47318	Increased
cg00394026	ATP11A	37	13	113357420	R	NM_015205;NM_032189	Body;Body			2.85611e-12	3.1155	Increased
cg24915158	NFATC2	37	20	50117734	R	NM_001258295;NM_001258297;NM_173091;NM_001258292;NM_001258294;NM_001258296;NM_012340;NM_001136021	Body;Body;Body;Body;Body;Body;Body;Body			2.93909e-12	4.11203	Increased
cg22850143		37	6	37129281	R					2.9558e-12	2.17326	Increased
cg27253301		37	2	68949089	R					2.95775e-12	2.79881	Increased
cg19382647		37	6	14095877	R					2.96019e-12	-11.0366	Decreased
cg25343560	NFIX	37	19	13155130	R	NM_001271044;NM_001271043;NM_002501	Body;Body;Body			3.06173e-12	-2.14529	Decreased
cg19083777		37	12	49387571	R			chr12:49390617-49392441	N_Shelf	3.1227e-12	2.10339	Increased
cg25290553		37	2	129146270	R					3.14036e-12	-10.0036	Decreased
cg27623075	FDX1	37	11	110318240	R	NM_004109	Body			3.16426e-12	3.61322	Increased
cg00863409	LOC101927043	37	2	47547071	R	NR_110208;NR_110207	Body;Body			3.23667e-12	2.18454	Increased
cg25725541	SPIRE1	37	18	12516264	R	NM_001128627;NM_001128626;NM_020148	Body;Body;Body			3.31943e-12	6.35756	Increased
cg06094707	NPTX1	37	17	78445867	R	NM_002522	Body	chr17:78444483-78444703	S_Shore	3.35996e-12	2.67497	Increased
cg02950491	ITPKB	37	1	226866457	F	NM_002221	Body			3.45892e-12	-2.5222	Decreased
cg04441791		37	2	89442790	R					3.51547e-12	-2.78076	Decreased
cg19627093	ARHGEF10	37	8	1900892	F	NM_014629	Body			3.5995e-12	-5.5023	Decreased
cg00121045	UNKL	37	16	1416053	R	NM_023076	3'UTR	chr16:1414417-1414851	S_Shore	3.67436e-12	2.15775	Increased
cg06065769	INPP4A	37	2	99065000	R	NM_004027;NM_001134224;NM_001566;NM_001134225	5'UTR;5'UTR;5'UTR;5'UTR	chr2:99061174-99061848	S_Shelf	3.94494e-12	-3.12152	Decreased
cg05799811	CD247	37	1	167487396	F	NM_198053;NM_000734	Body;Body			3.96071e-12	4.58405	Increased
cg09571972	GMDS	37	6	2104322	F	NM_001500	Body			4.11394e-12	2.22544	Increased
cg19951006	IL23A	37	12	56732615	F	NM_016584	TSS200			4.11817e-12	8.39052	Increased
cg25897930	LZTFL1	37	3	45957319	R	NM_001276379;NM_001276378	TSS200;TSS200			4.12241e-12	5.36692	Increased
cg17885063	RNF43	37	17	56460127	F	NM_001305545;NM_017763;NM_001305544	5'UTR;Body;Body			4.15184e-12	3.39087	Increased
cg26893022	LINC01258	37	4	38511077	F	NR_110951	Body			4.24818e-12	3.45234	Increased
cg22763697	ST18	37	8	53063192	F	NM_014682	Body			4.28882e-12	3.92356	Increased
cg20728490	DNTT	37	10	98064175	R	NM_001017520;NM_001017520;NM_004088;NM_004088	5'UTR;1stExon;1stExon;5'UTR			4.35961e-12	-2.71214	Decreased
cg17934775	CHD2	37	15	93450129	R	NM_001271;NM_001042572	Body;Body	chr15:93447556-93447823	S_Shelf	4.4176e-12	2.66415	Increased
cg18530575		37	20	4760504	R					4.42112e-12	2.16841	Increased
cg27325787	PRKCB	37	16	23960325	R	NM_002738;NM_212535	Body;Body			4.45533e-12	3.73149	Increased
cg11564239		37	2	241644188	F			chr2:241640409-241641359	S_Shelf	4.64781e-12	2.02207	Increased
cg05662543		37	1	236552837	F					4.65391e-12	2.01554	Increased
cg16748130		37	7	100114076	F					4.67012e-12	4.8059	Increased
cg18638257	FAM149B1	37	10	74988294	R	NM_173348	Body			4.73445e-12	2.04716	Increased
cg07872280		37	7	35765161	R					4.93269e-12	3.67635	Increased
cg00683922	PFKFB2	37	1	207242569	F	NM_006212;NM_001018053	Body;Body			4.94993e-12	-4.32907	Decreased
cg27102892		37	14	75791837	F					4.98174e-12	2.38714	Increased
cg02080811		37	22	28206176	R					5.06977e-12	-12.1143	Decreased
cg14888493	CPLX2	37	5	175276356	R	NM_006650	5'UTR			5.09893e-12	-3.8315	Decreased
cg12076818	SPRED2	37	2	65652596	F	NM_181784	Body			5.22344e-12	2.52522	Increased
cg04516672	FAM53B	37	10	126411663	F	NM_014661	5'UTR			5.37491e-12	2.31162	Increased
cg04790181		37	7	123464580	R					5.44008e-12	6.24829	Increased
cg02775897		37	6	6856820	R					5.47358e-12	-2.39593	Decreased
cg05132828	PITPNM2	37	12	123560479	R	NM_020845	5'UTR			5.48438e-12	3.14683	Increased
cg21536828		37	12	853169	R					5.51675e-12	2.14878	Increased
cg18800341	RPTOR	37	17	78647438	R	NM_020761;NM_001163034	Body;Body			5.65465e-12	3.19786	Increased
cg23246292	MS4A3	37	11	59826201	F	NM_006138;NM_001031809;NM_001031666	5'UTR;5'UTR;5'UTR			5.67968e-12	2.3408	Increased
cg21941547	CDK6	37	7	92362138	F	NM_001259;NM_001145306	Body;Body			5.69344e-12	2.30759	Increased
cg00546897	LOC284837	37	21	45232232	R	NR_026961	Body			5.88873e-12	2.15522	Increased
cg06528771		37	2	102513985	F					5.89507e-12	7.93502	Increased
cg06854882	USP34	37	2	61646507	R	NM_014709	Body			5.91374e-12	28.9803	Increased
cg03537644	PLD3	37	19	40872727	F	NM_001031696;NM_012268;NM_001291311	Body;Body;Body	chr19:40871617-40871824	S_Shore	5.99537e-12	68.9212	Increased
cg06524923	BRE	37	2	28291160	R	NM_199193;NM_199192;NM_004899;NM_199194;NM_199191;NM_001261840	Body;Body;Body;Body;Body;Body			6.00352e-12	2.9497	Increased
cg12045829	TNFSF12	37	17	7452926	R	NM_003809;NM_172089	Body;Body	chr17:7452150-7452645	S_Shore	6.02662e-12	2.93652	Increased
cg17250929	S100A5	37	1	153513810	F	NM_002962	Body			6.04082e-12	98.0321	Increased
cg00373796	NUP155	37	5	37309092	R	NM_004298;NM_153485;NM_001278312	Body;Body;Body			6.08205e-12	2.40225	Increased
cg06618114		37	18	966543	R					6.09993e-12	3.01289	Increased
cg24495488	MTHFD1L	37	6	151308884	R	NM_015440;NM_001242767;NM_001242768	Body;Body;Body			6.36147e-12	3.66107	Increased
cg12413156	LIME1	37	20	62368256	F	NM_017806	5'UTR	chr20:62368955-62371962	N_Shore	6.37002e-12	2.81018	Increased
cg20317872	DENND2D	37	1	111743202	F	NM_024901;NM_024901	1stExon;5'UTR	chr1:111746337-111747303	N_Shelf	6.38743e-12	11.0639	Increased
cg09051789	LMTK2	37	7	97755633	R	NM_014916	Body			6.40646e-12	2.02266	Increased
cg21352991	JAZF1	37	7	28123378	F	NM_175061	Body			6.53428e-12	2.9285	Increased
cg18569661	NINJ2	37	12	678853	F	NM_016533	Body	chr12:678959-679299	N_Shore	6.65613e-12	-2.08062	Decreased
cg14158710	FAM65B	37	6	24937034	R	NM_001286445;NM_001286446	TSS1500;Body			6.71357e-12	3.41953	Increased
cg15477500	ZDHHC3	37	3	44957542	R	NM_001135179;NM_016598;NM_001135180	3'UTR;3'UTR;3'UTR			6.91834e-12	2.73137	Increased
cg08796342	TC2N	37	14	92334029	F	NM_001128596	TSS200			6.94536e-12	2.0009	Increased
cg04686354	MRPS7	37	17	73261880	R	NM_015971	Body	chr17:73257180-73258101	S_Shelf	6.96928e-12	2.24327	Increased
cg09927705	GRM4	37	6	34115262	R	NM_001282847;NM_000841;NM_001256811;NM_001256809	TSS1500;TSS1500;TSS1500;Body	chr6:34111735-34113944	S_Shore	6.99959e-12	2.14424	Increased
cg24527478		37	7	142497394	R			chr7:142494563-142495248	S_Shelf	7.11257e-12	3.56944	Increased
cg08169020	ZFP36L1	37	14	69256888	R	NM_004926	Body	chr14:69256676-69257036	Island	7.1149e-12	-114.879	Decreased
cg08949143	LOC100188949	37	13	30947713	F	NR_024464	Body			7.51376e-12	-2.65529	Decreased
cg12417525	STAG3	37	7	99808659	R	NM_001282718;NM_001282717;NM_001282716;NM_012447;NM_178831;NR_028039;NR_028040;NR_028038	Body;Body;Body;Body;3'UTR;Body;Body;Body			7.51439e-12	3.43097	Increased
cg20642178		37	1	179895327	R					7.565e-12	3.34783	Increased
cg00674311	DIP2C	37	10	352348	R	NM_014974	Body			7.5794e-12	2.4757	Increased
cg09074294	LOC101928105	37	3	150457472	F	NR_121657	TSS1500			7.62733e-12	48.94	Increased
cg22512636		37	3	153342124	R					7.79005e-12	12.5916	Increased
cg24755915	ZFP64	37	20	50715609	F	NM_199427	Body			7.8388e-12	2.17953	Increased
cg12716582		37	11	118785214	F			chr11:118781060-118781732	S_Shelf	7.86264e-12	-2.19947	Decreased
cg24777950	CTSG	37	14	25046121	F	NM_001911	TSS1500			7.87171e-12	2.29643	Increased
cg18120259	LOC100132354	37	6	43894639	F	NR_024478	Body			8.06727e-12	2.12504	Increased
cg26796673		37	21	15734396	R					8.09255e-12	2.27637	Increased
cg08304353	FSIP1	37	15	39921659	R	NM_152597	Body			8.1411e-12	5.12898	Increased
cg26709988	CRISPLD2	37	16	84860918	R	NM_031476	5'UTR			8.15708e-12	5.32498	Increased
cg08500401	FAM65B	37	6	24934008	R	NM_001286445;NM_001286446	Body;Body			8.25319e-12	4.16211	Increased
cg13132858	CRB1	37	1	197433347	R	NR_047564;NR_047563;NM_001193640;NM_201253;NM_001257966;NM_001257965	Body;Body;Body;Body;Body;Body			8.28303e-12	2.08446	Increased
cg27012129		37	2	9852450	F					8.54858e-12	6.2916	Increased
cg09874181	CCNA1	37	13	37011966	F	NM_003914;NM_001111045;NM_001111047;NM_001111046	Body;Body;Body;Body			8.68931e-12	2.15914	Increased
cg11795114	TMIGD3	37	1	112052280	R	NM_001302680;NM_001081976	Body;Body			8.68951e-12	2.63037	Increased
cg18287053		37	3	133780356	R					8.85939e-12	2.14595	Increased
cg19620383	RORA	37	15	60860767	F	NM_002943;NM_134261;NM_134262;NM_134260	Body;Body;Body;Body			8.86693e-12	2.23744	Increased
cg00634202		37	9	93532437	R					8.88525e-12	2.00713	Increased
cg13053471		37	1	235147039	R					8.92882e-12	4.55591	Increased
cg25956901	MAP1S	37	19	17829678	R	NM_018174;NM_001308363	TSS1500;TSS1500	chr19:17830104-17830646	N_Shore	9.08298e-12	2.05992	Increased
cg05160404		37	8	16462035	F					9.1078e-12	2.67334	Increased
cg17250262	LBH	37	2	30457110	F	NM_030915	Body	chr2:30453566-30455655	S_Shore	9.23377e-12	4.44334	Increased
cg26084614	LINC00883	37	3	107043047	R	NR_028302	Body			9.36122e-12	2.24893	Increased
cg05987644	LCK	37	1	32729770	R	NM_005356	5'UTR			9.41397e-12	2.57066	Increased
cg06053909	ARSB	37	5	78184639	F	NM_000046;NM_198709	Body;Body			9.45394e-12	2.34171	Increased
cg07745894	VPS37B	37	12	123360694	R	NM_024667	Body			9.46228e-12	7.52909	Increased
cg14353014	YARS	37	1	33266870	F	NM_003680	Body			9.86715e-12	7.92241	Increased
cg06835941		37	19	16449199	R					9.9313e-12	2.77395	Increased
cg22027471	SLC5A4	37	22	32651776	R	NM_014227	TSS1500			9.95846e-12	-2.30291	Decreased
cg20836388	ZC3HC1	37	7	129665854	R	NM_001282191;NM_001282190;NM_016478	Body;Body;Body			9.97821e-12	3.25268	Increased
cg14021478	CUTA	37	6	33384537	R	NM_001014433;NM_001014840;NM_015921;NM_001014838;NM_001014837	Body;Body;Body;Body;Body	chr6:33385678-33386262	N_Shore	1.00248e-11	2.03018	Increased
cg11958949	ZBTB2	37	6	151701920	R	NM_020861	5'UTR			1.02631e-11	2.49795	Increased
cg10926819		37	8	126451978	R					1.03172e-11	2.57428	Increased
cg20805133	PDCD1	37	2	242802192	R	NM_005018	TSS1500	chr2:242805752-242806034	N_Shelf	1.03783e-11	2.05772	Increased
cg14139038	HSD11B1	37	1	209877340	R	NM_005525;NM_001206741;NM_181755	TSS1500;5'UTR;5'UTR			1.04385e-11	2.93759	Increased
cg06759255	TMEM88	37	17	7759060	R	NM_203411	3'UTR	chr17:7760281-7761680	N_Shore	1.05303e-11	3.23708	Increased
cg00160670	LINC00649	37	21	35320599	F	NM_001288961;NR_038883	TSS1500;Body			1.05986e-11	14.597	Increased
cg16452651	ITSN1	37	21	35016873	F	NM_003024;NM_001001132	5'UTR;5'UTR	chr21:35014823-35015792	S_Shore	1.07268e-11	2.11042	Increased
cg18705895		37	9	126067299	R					1.0741e-11	4.91064	Increased
cg08830502		37	16	87588559	F			chr16:87584359-87584710	S_Shelf	1.08358e-11	5.50137	Increased
cg25065997	NEMF	37	14	50300322	F	NM_004713;NM_001301732	Body;Body			1.08649e-11	342.655	Increased
cg15987788	FAH	37	15	80469670	R	NM_000137	Body			1.12337e-11	2.84485	Increased
cg00909668	AGO2	37	8	141582617	F	NM_012154;NM_001164623	Body;Body			1.13563e-11	-5.18698	Decreased
cg04188723	GPR176	37	15	40096351	R	NM_001271855;NM_007223;NM_001271854	Body;Body;Body			1.14503e-11	2.01176	Increased
cg19115041	ARMC8	37	3	137918515	F	NM_001282342;NM_001267042;NM_001267041;NM_014154;NM_213654;NM_015396	5'UTR;Body;Body;Body;Body;Body			1.15164e-11	2.41265	Increased
cg14156706	TIMP2	37	17	76850247	F	NM_003255	3'UTR	chr17:76851759-76851973	N_Shore	1.15239e-11	3.27194	Increased
cg22630748	INHBE	37	12	57848870	R	NM_031479	TSS1500			1.1532e-11	6.88099	Increased
cg08122070	NADK	37	1	1689610	F	NM_023018	Body	chr1:1691767-1692063	N_Shelf	1.17832e-11	-3.37989	Decreased
cg12980561	PDE6A	37	5	149319971	F	NM_000440	Body			1.18008e-11	2.42923	Increased
cg05611939	GUCY2D	37	17	7920947	F	NM_000180	3'UTR	chr17:7919021-7919867	S_Shore	1.1892e-11	2.13949	Increased
cg02505177	MGEA5	37	10	103574626	R	NM_001142434;NM_012215	Body;Body	chr10:103577394-103578256	N_Shelf	1.20017e-11	2.10275	Increased
cg24284351	PROM1	37	4	16069370	R	NM_001145852;NM_001145850;NM_001145849;NM_001145851;NM_006017;NM_001145847;NM_001145848	Body;Body;Body;Body;Body;Body;Body			1.2007e-11	-28.8202	Decreased
cg13837145		37	8	6622731	R					1.20654e-11	-15.793	Decreased
cg13228133		37	19	4088319	R			chr19:4090200-4090688	N_Shore	1.22871e-11	2.90253	Increased
cg06478249	ST6GAL1	37	3	186743256	F	NM_173216;NM_173217;NM_003032	5'UTR;5'UTR;5'UTR			1.23443e-11	2.13138	Increased
cg22222858	RECK	37	9	36092680	F	NM_021111	Body			1.23727e-11	-2.0441	Decreased
cg22697477	RUNX1	37	21	36203255	F	NM_001122607;NM_001001890;NM_001754	Body;Body;Body			1.25186e-11	4.70709	Increased
cg26169783		37	13	34371837	F					1.25475e-11	10.461	Increased
cg18038894	ACSF2	37	17	48506385	R	NM_025149	Body	chr17:48503056-48503887	S_Shelf	1.26714e-11	2.0262	Increased
cg04572930	FOXK1	37	7	4754834	R	NM_001037165	Body	chr7:4757802-4758037	N_Shelf	1.26775e-11	5.5407	Increased
cg12351651	SH3PXD2A	37	10	105525816	R	NM_014631	Body			1.26922e-11	2.76022	Increased
cg24996659		37	14	23024312	F					1.26971e-11	2.86551	Increased
cg21279706	KIAA1257	37	3	128710636	F	NM_020741	Body	chr3:128712404-128713058	N_Shore	1.29257e-11	-8.73621	Decreased
cg02423817	PTPRCAP	37	11	67203661	R	NM_005608	Body	chr11:67203319-67203662	Island	1.29972e-11	2.8037	Increased
cg13876590		37	11	123345118	R					1.31729e-11	2.38392	Increased
cg22459924	GNG7	37	19	2607850	F	NM_052847	5'UTR	chr19:2607725-2607967	Island	1.31808e-11	2.16887	Increased
cg21583518	UBE2J2	37	1	1195531	F	NM_194458;NM_194457;NM_058167;NM_194315	Body;Body;Body;Body			1.32677e-11	4.58194	Increased
cg16041412		37	19	2460037	F			chr19:2462064-2462442	N_Shelf	1.33467e-11	3.64989	Increased
cg11862131		37	6	6884743	R					1.34975e-11	2.22279	Increased
cg23954865	ITGAL	37	16	30497246	R	NM_002209;NM_001114380	Body;Body			1.35858e-11	20.7604	Increased
cg06918740		37	19	18509973	R					1.36099e-11	2.56063	Increased
cg23054181	FAM169B	37	15	99048945	F	NM_182562	5'UTR			1.40304e-11	2.11124	Increased
cg05845030	DCN	37	12	91573247	R	NM_133503;NM_133506;NM_133503;NM_133507;NM_133505;NM_133504;NM_001920	5'UTR;TSS1500;1stExon;TSS1500;TSS1500;TSS1500;5'UTR			1.4082e-11	5.44773	Increased
cg25487819	HDAC4	37	2	240077990	F	NM_006037	Body			1.41501e-11	2.53776	Increased
cg24951603	FLYWCH1	37	16	2983766	R	NM_020912;NM_001308068;NM_032296	Body;Body;Body			1.44144e-11	2.37012	Increased
cg17932662	PTPN7	37	1	202123442	R	NM_002832;NM_080588	Body;Body			1.45014e-11	2.16455	Increased
cg23109066	UBAC2	37	13	100035209	F	NR_026644;NM_001144072;NM_177967;NR_039765	Body;Body;Body;Body			1.45156e-11	-2.22353	Decreased
cg18072664		37	14	75405460	R					1.45229e-11	2.52242	Increased
cg08549604	PRKCE	37	2	45896601	R	NM_005400	Body			1.45605e-11	-16.9891	Decreased
cg18187326	FAM45A	37	10	120873428	F	NR_130122;NR_027141;NM_207009;NM_001303111;NM_001303112;NM_001303113	Body;Body;Body;Body;Body;Body			1.45661e-11	2.47526	Increased
cg08701420	INA	37	10	105044051	R	NM_032727	Body			1.4641e-11	2.51398	Increased
cg07503377	TPST1	37	7	65791671	R	NM_003596	Body			1.46974e-11	2.86847	Increased
cg02763933	ADAP1	37	7	971351	F	NM_006869;NM_001284308;NM_001284309	Body;Body;5'UTR	chr7:973189-973888	N_Shore	1.52866e-11	2.72092	Increased
cg18664514	FEV	37	2	219851181	R	NM_017521	TSS1500	chr2:219848919-219850541	S_Shore	1.53974e-11	-5.59519	Decreased
cg06287731	BATF	37	14	75988251	R	NM_006399	TSS1500			1.55291e-11	2.35198	Increased
cg11545034		37	18	14977828	F					1.57304e-11	2.96687	Increased
cg20741479	TEAD1	37	11	12768311	R	NM_021961	5'UTR			1.57681e-11	-2.75918	Decreased
cg23169883	ADAMTS14	37	10	72435301	R	NM_080722;NM_139155	Body;Body	chr10:72432242-72432738	S_Shelf	1.59944e-11	4.78657	Increased
cg05338246		37	15	70482259	R					1.60406e-11	3.13811	Increased
cg24573175		37	7	3102851	R					1.61911e-11	-2.20354	Decreased
cg05232694		37	20	48809539	R			chr20:48806598-48809022	S_Shore	1.62086e-11	11.8094	Increased
cg10589813		37	20	48809978	R			chr20:48806598-48809022	S_Shore	1.62331e-11	6.36216	Increased
cg12048225	PSMB8	37	6	32808669	F	NM_004159;NM_148919	3'UTR;3'UTR	chr6:32811494-32811839	N_Shelf	1.6396e-11	-2.61701	Decreased
cg11003806	LRRC57	37	15	42842330	F	NM_153260;NM_018097;NM_001130447	TSS1500;Body;Body	chr15:42840462-42841116	S_Shore	1.66592e-11	2.45198	Increased
cg00314454	KLF12	37	13	74637451	R	NM_007249	5'UTR			1.6816e-11	12.6968	Increased
cg05669237	SEMA3F	37	3	50208262	F	NM_004186	Body			1.70547e-11	-3.11251	Decreased
cg22803353		37	1	118198949	F					1.71654e-11	2.51069	Increased
cg27546431	MYO1C	37	17	1372751	R	NM_001080779;NM_033375;NM_001080950	Body;Body;Body	chr17:1375216-1375460	N_Shelf	1.73847e-11	-2.42629	Decreased
cg23463608	GNG7	37	19	2607757	F	NM_052847	5'UTR	chr19:2607725-2607967	Island	1.7996e-11	2.52118	Increased
cg17938212	ANXA5	37	4	122606617	F	NM_001154	Body			1.81536e-11	2.12872	Increased
cg07637085	HM13	37	20	30148787	F	NM_178580;NM_030789;NM_178581	Body;Body;Body			1.83475e-11	-5.79596	Decreased
cg02607972	ASXL2	37	2	25964061	F	NM_018263	3'UTR			1.83587e-11	3.11654	Increased
cg11311865		37	13	79768628	R					1.87659e-11	4.28776	Increased
cg07484151		37	11	72916863	F					1.89416e-11	2.1663	Increased
cg16314013		37	5	126184892	F					1.92306e-11	2.39887	Increased
cg24807889		37	1	1135955	R			chr1:1136360-1137156	N_Shore	1.94456e-11	2.93815	Increased
cg09856436	FLJ39609	37	1	855649	R	NR_026874	TSS1500	chr1:854765-854973	S_Shore	1.96623e-11	-3.07657	Decreased
cg23372523	CLIP1	37	12	122760960	F	NM_001247997;NM_002956;NM_198240	Body;Body;Body			2.00971e-11	2.09905	Increased
cg11035483	KLHL22	37	22	20818546	R	NR_033825;NM_032775	Body;Body			2.01014e-11	2.1756	Increased
cg12205270	CYTH1	37	17	76731088	F	NM_017456;NM_004762	Body;Body			2.02822e-11	2.72869	Increased
cg04716447		37	12	122444621	R					2.03754e-11	37.7642	Increased
cg17230773		37	7	142494148	F			chr7:142494563-142495248	N_Shore	2.04837e-11	-6.28541	Decreased
cg22202181		37	2	18728224	R					2.09475e-11	4.57972	Increased
cg15020889	LOC102724555	37	7	123265521	R	NR_111922;NM_080928;NM_001290258	TSS1500;Body;Body			2.11018e-11	2.77009	Increased
cg12630784		37	1	20773071	R					2.15493e-11	6.26857	Increased
cg15644764	SYT2	37	1	202592914	R	NM_001136504;NM_177402	5'UTR;5'UTR			2.15642e-11	3.46085	Increased
cg00593148		37	5	67070150	R					2.1732e-11	2.41065	Increased
cg06819277	MTMR4	37	17	56584655	F	NM_004687	Body			2.17495e-11	2.144	Increased
cg15412772	MED24	37	17	38175389	R	NM_001079518;NM_014815	3'UTR;3'UTR			2.17948e-11	4.78363	Increased
cg14306094	AP2A2	37	11	946142	F	NM_001242837;NM_012305	Body;Body	chr11:943737-944142	S_Shelf	2.24967e-11	5.6785	Increased
cg13645963		37	9	84150624	R					2.27564e-11	2.58523	Increased
cg00661777	PIK3CG	37	7	106511741	F	NM_002649	Body	chr7:106508057-106508733	S_Shelf	2.28168e-11	2.77816	Increased
cg00871371	SEPT9	37	17	75371476	R	NM_001113492;NM_001113493;NM_001113491;NM_006640;NM_001113494	5'UTR;Body;Body;Body;TSS1500	chr17:75368688-75370506	S_Shore	2.29753e-11	-2.48853	Decreased
cg07577228		37	1	32443160	R					2.34235e-11	2.70119	Increased
cg05600851	TMEM217	37	6	37224830	F	NR_104443;NR_104442;NM_145316;NM_001162900;NM_001286401;NM_017772;NR_130108	Body;Body;5'UTR;5'UTR;5'UTR;TSS1500;TSS1500	chr6:37225358-37225700	N_Shore	2.35245e-11	2.07153	Increased
cg06056244	FGD3	37	9	95732933	F	NM_001083536;NM_001286993	5'UTR;5'UTR			2.36535e-11	-2.14344	Decreased
cg00429622	FZR1	37	19	3504945	R	NM_016263	TSS1500	chr19:3505820-3506770	N_Shore	2.37092e-11	4.13847	Increased
cg16671586	KIAA1671	37	22	25464299	R	NM_001145206	Body			2.40145e-11	7.83768	Increased
cg23460082	NACC2	37	9	138951983	F	NM_144653	5'UTR			2.40306e-11	2.80296	Increased
cg03779251	SRPK1	37	6	35801652	F	NM_003137;NR_034069	3'UTR;Body			2.44311e-11	4.70447	Increased
cg27558663		37	7	50306048	R					2.44412e-11	2.10273	Increased
cg19799178	PIM1	37	6	37136661	F	NM_002648;NM_001243186	TSS1500;TSS1500	chr6:37137070-37139434	N_Shore	2.44692e-11	2.54189	Increased
cg26300092	ROCK2	37	2	11421556	F	NM_004850	Body			2.44734e-11	3.87524	Increased
cg12938127		37	13	114908785	R					2.48647e-11	2.19985	Increased
cg06726406	YEATS2	37	3	183493743	R	NM_018023	Body			2.55686e-11	2.82668	Increased
cg02530059	AHCYL2	37	7	128994387	F	NM_015328;NM_001130720	Body;Body			2.55941e-11	2.27068	Increased
cg17529735		37	3	132002744	F					2.56226e-11	2.09004	Increased
cg00834988	AUTS2	37	7	70060153	R	NM_015570;NM_001127231	Body;Body	chr7:70060834-70061456	N_Shore	2.56692e-11	2.11944	Increased
cg09412728	HIPK4	37	19	40897467	R	NM_144685	TSS1500	chr19:40895468-40895793	S_Shore	2.57904e-11	-3.73713	Decreased
cg05008854	KIN	37	10	7825899	R	NM_012311	Body	chr10:7829588-7830517	N_Shelf	2.59585e-11	2.13163	Increased
cg16038030		37	6	106589908	F					2.66222e-11	2.798	Increased
cg11754880	ADGRG1	37	16	57671153	R	NM_001290142;NM_001290143;NM_005682;NM_001145770;NM_201525;NM_201524;NM_001145773;NM_001145772;NM_001145771	5'UTR;5'UTR;5'UTR;5'UTR;5'UTR;5'UTR;5'UTR;5'UTR;5'UTR			2.67444e-11	-3.10859	Decreased
cg16117614	C1RL-AS1	37	12	7265499	R	NR_026947	Body			2.67576e-11	-3.0492	Decreased
cg04552418		37	1	31958245	R					2.71914e-11	2.14021	Increased
cg06056332	LY9	37	1	160765923	R	NM_001033667;NM_001261456;NM_002348;NM_001261457;NM_001033667;NM_001261456;NM_002348;NM_001261457	5'UTR;5'UTR;5'UTR;5'UTR;1stExon;1stExon;1stExon;1stExon			2.73052e-11	2.91159	Increased
cg00009088	VPS37C	37	11	60930188	R	NM_017966	TSS1500	chr11:60928560-60929262	S_Shore	2.73476e-11	3.44544	Increased
cg09160751	PDPR	37	16	70190329	R	NM_017990	Body			2.74881e-11	-2.09168	Decreased
cg27434890	MYB	37	6	135517041	F	NM_005375;NM_001161657;NM_001161659;NM_001161658;NM_001130173;NM_001161660;NM_001161656;NM_001130172	Body;Body;Body;Body;Body;Body;Body;Body			2.75289e-11	7.91871	Increased
cg21176819	LRRC72	37	7	16571052	R	NM_001195280	Body			2.7539e-11	-5.07743	Decreased
cg14573371	ATG5	37	6	106664530	F	NR_104403;NR_104402;NM_001286107;NM_004849;NM_001286106;NM_001286111;NM_001286108	Body;Body;Body;Body;Body;Body;Body			2.78466e-11	2.89324	Increased
cg17153306		37	12	116391272	F					2.81363e-11	2.38465	Increased
cg27192313	SEL1L3	37	4	25762374	R	NM_001297594;NM_015187;NM_001297592	Body;Body;Body			2.8592e-11	2.0482	Increased
cg13708803		37	8	138898243	F					2.86475e-11	2.55392	Increased
cg10713461		37	17	3706833	F					2.89438e-11	3.22372	Increased
cg26092106	HDAC4	37	2	240162404	F	NM_006037	Body			2.92621e-11	2.75679	Increased
cg04855678	OSTalpha	37	3	195946921	R	NM_152672	Body			2.93941e-11	2.53269	Increased
cg04403684	C12orf79	37	12	92502702	F	NR_046159;NR_046160;NM_001256375;NM_001256374;NM_001256373	Body;Body;5'UTR;5'UTR;5'UTR			2.96431e-11	3.18854	Increased
cg14156592	BCAP29	37	7	107233619	R	NR_027830;NM_018844;NM_001008405	Body;Body;Body			2.96441e-11	3.5388	Increased
cg27642002	CLMP	37	11	122958609	R	NM_024769	Body			2.97248e-11	2.78168	Increased
cg08239920		37	2	233237380	R					2.98381e-11	-5.94605	Decreased
cg06784563	NFATC1	37	18	77284509	F	NM_006162;NM_172388;NM_172389;NM_172387	Body;Body;Body;Body	chr18:77284291-77285544	Island	3.00064e-11	2.9522	Increased
cg11216153	HADH	37	4	108921304	R	NM_001184705;NM_005327	Body;Body			3.00774e-11	2.86717	Increased
cg01398143		37	1	205675961	F					3.04217e-11	15.5747	Increased
cg23212577		37	16	57855392	F					3.04321e-11	-10.1162	Decreased
cg09379497	DHX16	37	6	30624467	F	NM_001164239;NM_003587	Body;Body			3.08048e-11	4.62035	Increased
cg26429850	CORO7-PAM16	37	16	4464427	R	NM_001201479;NM_024535;NM_001201473;NM_001201472	Body;Body;Body;Body	chr16:4465874-4466889	N_Shore	3.1068e-11	3.98598	Increased
cg11997536		37	19	16176297	F			chr19:16178396-16178609	N_Shelf	3.13075e-11	-2.08622	Decreased
cg00095018	MAPK13	37	6	36101338	F	NM_002754	Body	chr6:36098039-36098621	S_Shelf	3.13316e-11	2.45778	Increased
cg17348029		37	2	72151487	F					3.14667e-11	2.32811	Increased
cg04118119	ESD	37	13	47371987	F	NM_001984	TSS1500	chr13:47370763-47371484	S_Shore	3.30269e-11	2.07011	Increased
cg23302989	C7orf31	37	7	25174492	R	NM_138811	3'UTR			3.31367e-11	2.89517	Increased
cg14486847	FAM129A	37	1	184899589	F	NM_052966	Body			3.33712e-11	2.18454	Increased
cg21895155	PBX1	37	1	164588507	R	NM_001204961;NM_002585;NM_001204963	Body;Body;Body			3.33841e-11	-2.35089	Decreased
cg23041559	CSK	37	15	75079350	F	NM_004383;NM_001127190	5'UTR;5'UTR			3.42955e-11	2.98376	Increased
cg16814392		37	13	110040001	F					3.47482e-11	6.08024	Increased
cg12866960	IRAK3	37	12	66635398	R	NM_001142523;NM_007199	Body;Body			3.49284e-11	3.41894	Increased
cg06510708	PCBP4	37	3	52002503	F	NM_020418;NM_033008;NM_001174100	TSS1500;TSS1500;TSS1500			3.4964e-11	4.79299	Increased
cg13148045		37	14	69226115	R					3.50914e-11	-2.38964	Decreased
cg09451789		37	22	44748190	F					3.514e-11	-6.67113	Decreased
cg24434367	LINC00861	37	8	126942911	F	NR_038447	Body			3.52457e-11	2.07554	Increased
cg02468551	TCF3	37	19	1622935	R	NM_001136139;NM_003200	Body;Body	chr19:1621666-1621901	S_Shore	3.54376e-11	3.30543	Increased
cg07571745	LCK	37	1	32715428	F	NM_005356	TSS1500	chr1:32713918-32714186	S_Shore	3.55721e-11	-6.68201	Decreased
cg14419159		37	5	24905441	R					3.63156e-11	24.5903	Increased
cg20685334	PALLD	37	4	169718578	R	NM_001166108;NM_016081;NM_001166109	Body;Body;Body			3.6526e-11	3.54888	Increased
cg02434267	TRABD	37	22	50631390	F	NM_025204	5'UTR	chr22:50632707-50633041	N_Shore	3.65808e-11	2.92782	Increased
cg22476055	CLEC16A	37	16	11082822	F	NM_001243403;NM_015226	Body;Body			3.74027e-11	2.51935	Increased
cg04591628		37	11	120100875	R					3.75477e-11	-2.23048	Decreased
cg08783253	AOC2	37	17	40996565	F	NM_001158;NM_009590	TSS200;TSS200			3.79388e-11	3.31149	Increased
cg18223085		37	10	30571302	F					3.87346e-11	2.31462	Increased
cg06806891		37	3	128323079	F			chr3:128326937-128327507	N_Shelf	3.93814e-11	3.10084	Increased
cg04201021		37	5	17444110	F					3.97437e-11	2.20013	Increased
cg21204860	SEPT9	37	17	75446565	F	NM_001113496;NM_001113492;NM_001113493;NM_001113491;NM_006640;NM_001113494	TSS200;Body;Body;Body;Body;Body	chr17:75447477-75447821	N_Shore	3.97467e-11	3.31158	Increased
cg13202594		37	6	11144163	R					4.04851e-11	2.65618	Increased
cg20673867	MOB3B	37	9	27353428	R	NM_024761	Body			4.07651e-11	2.22845	Increased
cg17061215	ANXA6	37	5	150521251	R	NM_001193544;NM_001155	TSS200;Body			4.07765e-11	-2.73119	Decreased
cg06967020	ARHGEF10L	37	1	18001500	F	NM_018125;NM_001011722	Body;Body			4.1238e-11	2.30164	Increased
cg20537531		37	15	39689402	F					4.12468e-11	2.29435	Increased
cg09659072		37	10	114939288	F					4.15204e-11	3.05232	Increased
cg09674502	GFI1	37	1	92953279	F	NM_005263	TSS1500	chr1:92945907-92952609	S_Shore	4.15253e-11	2.46055	Increased
cg03029755		37	17	76265444	R					4.22204e-11	3.27244	Increased
cg01899759		37	10	69678304	R					4.23587e-11	22.2982	Increased
cg12157761	UACA	37	15	71005778	F	NM_018003	Body			4.27543e-11	2.40414	Increased
cg02549595	IRF8	37	16	85947219	F	NM_002163	Body			4.28717e-11	15.7342	Increased
cg19903805	TC2N	37	14	92333771	F	NM_001128596;NM_001128596	1stExon;5'UTR			4.29671e-11	-5.37658	Decreased
cg19894966	LACE1	37	6	108670013	R	NM_145315	Body			4.36592e-11	-2.0867	Decreased
cg00314247	PGS1	37	17	76408337	R	NR_110602;NR_110601;NR_111989;NM_024419	Body;Body;Body;Body			4.38966e-11	9.08078	Increased
cg00992745	CWF19L1	37	10	102025746	R	NM_018294;NM_001303404;NM_001303407;NM_001303406;NM_001303405	Body;Body;5'UTR;5'UTR;5'UTR	chr10:102027099-102027490	N_Shore	4.42104e-11	2.61583	Increased
cg12216435	COPG	37	3	128995479	R	NM_016128	Body	chr3:128997382-128997600	N_Shore	4.45311e-11	6.65274	Increased
cg04484126		37	7	65839403	R			chr7:65841384-65842438	N_Shore	4.50277e-11	2.13578	Increased
cg13178361	UAP1	37	1	162532502	F	NM_003115	5'UTR	chr1:162530856-162531853	S_Shore	4.53409e-11	3.00962	Increased
cg16237475	TRIM67	37	1	231351310	R	NM_001004342;NM_001300889	3'UTR;3'UTR			4.53762e-11	13.5214	Increased
cg16151538	TRPC4AP	37	20	33676388	R	NM_199368;NM_015638	Body;Body	chr20:33680055-33680334	N_Shelf	4.55139e-11	-22.5887	Decreased
cg03380960	FAM53B	37	10	126325408	R	NM_014661	Body			4.64407e-11	2.607	Increased
cg25042789	TAP1	37	6	32819964	F	NM_000593	Body	chr6:32820849-32822370	N_Shore	4.67985e-11	2.79164	Increased
cg07171956		37	22	37558687	F					4.72546e-11	-2.98809	Decreased
cg14520947		37	1	225942842	R					4.76233e-11	2.5646	Increased
cg19003501		37	3	24592273	F					4.79772e-11	-4.18846	Decreased
cg26262644	LOXL1-AS1	37	15	74214246	F	NR_040067;NR_040066;NR_040070;NR_040068;NR_040069	Body;Body;Body;Body;Body			4.81031e-11	4.61245	Increased
cg20513976	LIME1	37	20	62367893	R	NM_017806	TSS200	chr20:62368955-62371962	N_Shore	4.92094e-11	7.63935	Increased
cg21713741	KCNJ10	37	1	160012865	F	NM_002241	5'UTR			4.93269e-11	4.42882	Increased
cg21866431		37	1	146476636	R					4.94178e-11	4.4668	Increased
cg27478058	GNA13	37	17	63016643	R	NM_001282425;NM_006572	Body;Body			5.02611e-11	5.82497	Increased
Abbreviations: Chr; chromosome; CpG; cytosine-phosphate-guanine; ESKD, end-stage kidney disease; F, forward; FC, fold change; FDR, false discovery rate; N, north; R, reverse; S, south; T1DM, type 1 diabetes mellitus; TSS, transcription start site; UCSC, University of California, Santa Cruz; UTR, untranslated region

## Sheet: ST5
Supplementary Table ST5: GO enrichment analysis for genes where top-ranked differentially methylated CpG sites are located - matched individuals with T1DM-ESKD (n=107) vs. T1DM (n=107): FDR p≤x10-8 and FC ±2 (Analysis 1)
GO Function	Type of process	Enrichment Score	Enrichment p-value	% genes in group that are present	# genes in list, in group	# genes not in list, in group	# genes in list, not in group	# genes not in list, not in group	GO ID
cell surface receptor signaling pathway	biological process	17.0379	3.986e-08	2.90398	62	2073	194	15427	7166
regulation of response to stimulus	biological process	14.8483	3.5602e-07	2.32036	93	3915	163	13585	48583
immune system process	biological process	13.8262	9.89341e-07	2.75097	57	2015	199	15485	2376
positive regulation of leukocyte cell-cell adhesion	biological process	12.5522	3.53719e-06	6.42202	14	204	242	17296	1903039
14-3-3 protein binding	molecular function	12.4905	3.76216e-06	20	6	24	250	17476	71889
positive regulation of immune system process	biological process	12.1563	5.25511e-06	3.36049	33	949	223	16551	2684
positive regulation of lymphocyte activation	biological process	11.9943	6.17918e-06	5.74713	15	246	241	17254	51251
positive regulation of T cell activation	biological process	11.8774	6.94589e-06	6.5	13	187	243	17313	50870
regulation of immune system process	biological process	11.87	6.99732e-06	2.91131	43	1434	213	16066	2682
positive regulation of leukocyte activation	biological process	11.8432	7.18698e-06	5.36913	16	282	240	17218	2696
positive regulation of biological process	biological process	11.4333	1.08283e-05	2.00686	117	5713	139	11787	48518
regulation of cell communication	biological process	11.3543	1.17195e-05	2.28216	77	3297	179	14203	10646
positive regulation of cell activation	biological process	11.3491	1.17803e-05	5.16129	16	294	240	17206	50867
regulation of signal transduction	biological process	11.0483	1.59142e-05	2.33645	70	2926	186	14574	9966
regulation of signaling	biological process	10.9009	1.84418e-05	2.2541	77	3339	179	14161	23051
immune response-regulating signaling pathway	biological process	10.7333	2.18075e-05	4.32802	19	420	237	17080	2764
positive regulation of cell adhesion	biological process	10.6785	2.30347e-05	4.47761	18	384	238	17116	45785
positive regulation of cell-cell adhesion	biological process	10.5941	2.50634e-05	5.40541	14	245	242	17255	22409
protein binding	molecular function	10.4059	3.02532e-05	1.71069	193	11089	63	6411	5515
signal transduction	biological process	10.3908	3.07136e-05	2.07927	96	4521	160	12979	7165
regulation of lymphocyte activation	biological process	10.3868	3.08372e-05	4.37956	18	393	238	17107	51249
regulation of leukocyte activation	biological process	10.3683	3.14121e-05	4.07332	20	471	236	17029	2694
lymphocyte activation	biological process	10.2552	3.51744e-05	4.71976	16	323	240	17177	46649
regulation of T cell activation	biological process	9.93733	4.83364e-05	4.82315	15	296	241	17204	50863
immune response-activating signal transduction	biological process	9.38652	8.38469e-05	4.20792	17	387	239	17113	2757
regulation of cell activation	biological process	9.33663	8.81361e-05	3.78072	20	509	236	16991	50865
immune response-regulating cell surface receptor signaling pathway	biological process	9.10375	0.000111248	4.47761	15	320	241	17180	2768
regulation of leukocyte cell-cell adhesion	biological process	9.07993	0.00011393	4.69799	14	284	242	17216	1903037
positive regulation of cellular process	biological process	8.94676	0.000130158	1.9756	102	5061	154	12439	48522
regulation of cell adhesion	biological process	8.921	0.000133554	3.39233	23	655	233	16845	30155
B cell receptor signaling pathway	biological process	8.89883	0.000136549	14.2857	5	30	251	17470	50853
cytosol	cellular component	8.86737	0.000140913	1.99227	98	4821	158	12679	5829
cell surface receptor signaling pathway involved in cell-cell signaling	biological process	8.84432	0.000144199	4.37318	15	328	241	17172	1905114
positive regulation of response to stimulus	biological process	8.80014	0.000150712	2.37668	53	2177	203	15323	48584
regulation of multicellular organismal development	biological process	8.60719	0.000182787	2.43779	48	1921	208	15579	2000026
regulation of cellular process	biological process	8.47993	0.000207593	1.71451	175	10032	81	7468	50794
toll-like receptor 4 signaling pathway	biological process	8.47688	0.000208227	19.0476	4	17	252	17483	34142
positive regulation of T cell differentiation	biological process	8.46806	0.000210071	8.33333	7	77	249	17423	45582
cyclic nucleotide metabolic process	biological process	8.37279	0.00023107	12.8205	5	34	251	17466	9187
transcription regulatory region DNA binding	molecular function	8.34592	0.000237362	2.96925	28	915	228	16585	44212
regulatory region nucleic acid binding	molecular function	8.32866	0.000241496	2.9661	28	916	228	16584	1067
double-stranded DNA binding	molecular function	8.07353	0.00031168	2.91971	28	931	228	16569	3690
response to muscle inactivity involved in regulation of muscle adaptation	biological process	8.01707	0.000329786	30	3	7	253	17493	14877
response to denervation involved in regulation of muscle adaptation	biological process	8.01707	0.000329786	30	3	7	253	17493	14894
leukocyte activation	biological process	7.9589	0.000349537	2.99539	26	842	230	16658	45321
regulation of catabolic process	biological process	7.94038	0.000356072	2.89555	28	939	228	16561	9894
regulation of immune response	biological process	7.89096	0.000374111	2.8866	28	942	228	16558	50776
Wnt signaling pathway	biological process	7.84769	0.000390655	4.16667	14	322	242	17178	16055
cellular response to oxygen-containing compound	biological process	7.84729	0.000390808	3.02663	25	801	231	16699	1901701
ATP binding	molecular function	7.80786	0.000406528	2.57302	37	1401	219	16099	5524
sequence-specific double-stranded DNA binding	molecular function	7.80244	0.000408735	2.96465	26	851	230	16649	1990837
protein kinase binding	molecular function	7.78312	0.000416709	3.27613	21	620	235	16880	19901
positive regulation of lymphocyte differentiation	biological process	7.77456	0.000420291	7.44681	7	87	249	17413	45621
regulation of developmental process	biological process	7.74619	0.000432385	2.2409	56	2443	200	15057	50793
transcription regulatory region sequence-specific DNA binding	molecular function	7.72317	0.000442458	3.0012	25	808	231	16692	976
antigen receptor-mediated signaling pathway	biological process	7.71217	0.000447349	5.26316	10	180	246	17320	50851
cytokine production	biological process	7.71019	0.000448235	7.36842	7	88	249	17412	1816
response to muscle inactivity	biological process	7.70931	0.000448632	27.2727	3	8	253	17492	14870
RNA polymerase II regulatory region sequence-specific DNA binding	molecular function	7.68489	0.000459721	3.04956	24	763	232	16737	977
regulation of multicellular organismal process	biological process	7.68131	0.000461372	2.14309	65	2968	191	14532	51239
immune response-activating cell surface receptor signaling pathway	biological process	7.67967	0.000462128	4.30464	13	289	243	17211	2429
positive regulation of alpha-beta T cell differentiation	biological process	7.58738	0.000506809	10.8696	5	41	251	17459	46638
activation of immune response	biological process	7.5861	0.000507455	3.60934	17	454	239	17046	2253
RNA polymerase II regulatory region DNA binding	molecular function	7.55916	0.000521315	3.02267	24	770	232	16730	1012
negative regulation of cellular process	biological process	7.50743	0.000548992	1.96729	89	4435	167	13065	48523
enzyme binding	molecular function	7.50492	0.000550372	2.29463	50	2129	206	15371	19899
cis-regulatory region sequence-specific DNA binding	molecular function	7.41644	0.000601286	3.26264	20	593	236	16907	987
ICAM-3 receptor activity	molecular function	7.39343	0.000615281	66.6667	2	1	254	17499	30369
core-binding factor complex	cellular component	7.39343	0.000615281	66.6667	2	1	254	17499	16513
T-helper 17 cell differentiation	biological process	7.39343	0.000615281	66.6667	2	1	254	17499	72539
adaptive immune response	biological process	7.33278	0.000653752	4.66102	11	225	245	17275	2250
response to organonitrogen compound	biological process	7.29616	0.00067814	2.96663	24	785	232	16715	10243
cis-regulatory region binding	molecular function	7.29551	0.00067858	3.23102	20	599	236	16901	35326
regulation of lymphocyte differentiation	biological process	7.27315	0.00069392	5.42169	9	157	247	17343	45619
DNA-binding transcription factor activity, RNA polymerase II-specific	molecular function	7.24258	0.00071546	2.76954	28	983	228	16517	981
regulation of hemopoiesis	biological process	7.24158	0.000716179	3.61991	16	426	240	17074	1903706
growth cone	cellular component	7.23016	0.000724405	5.38922	9	158	247	17342	30426
negative regulation of developmental process	biological process	7.22034	0.000731557	2.85088	26	886	230	16614	51093
regulation of histone H3-K4 methylation	biological process	7.18905	0.000754809	13.7931	4	25	252	17475	51569
regulation of cell-cell adhesion	biological process	7.14414	0.000789478	3.72208	15	388	241	17112	22407
T cell activation	biological process	7.12185	0.000807271	4.87805	10	195	246	17305	42110
cellular process	biological process	7.09461	0.000829568	1.60259	213	13078	43	4422	9987
adenyl ribonucleotide binding	molecular function	7.08206	0.00084004	2.47492	37	1458	219	16042	32559
kinase binding	molecular function	7.07395	0.000846882	3.03448	22	703	234	16797	19900
regulation of intracellular signal transduction	biological process	7.02078	0.000893129	2.38511	41	1678	215	15822	1902531
T cell costimulation	biological process	7.01778	0.000895816	9.61538	5	47	251	17453	31295
regulation of biological process	biological process	7.01211	0.000900903	1.66498	181	10690	75	6810	50789
RNA polymerase II cis-regulatory region sequence-specific DNA binding	molecular function	6.9902	0.000920866	3.23129	19	569	237	16931	978
regulation of T cell differentiation	biological process	6.98141	0.000928993	5.7554	8	131	248	17369	45580
binding	molecular function	6.9552	0.000953663	1.5778	224	13973	32	3527	5488
response to inactivity	biological process	6.95014	0.000958503	21.4286	3	11	253	17489	14854
response to stimulus involved in regulation of muscle adaptation	biological process	6.95014	0.000958503	21.4286	3	11	253	17489	14874
hematopoietic stem cell differentiation	biological process	6.95014	0.000958503	21.4286	3	11	253	17489	60218
adenyl nucleotide binding	molecular function	6.94859	0.000959986	2.45684	37	1469	219	16031	30554
positive regulation of immune response	biological process	6.93211	0.000975941	3.06569	21	664	235	16836	50778
lymphocyte costimulation	biological process	6.93036	0.000977647	9.43396	5	48	251	17452	31294
site of polarized growth	cellular component	6.89801	0.00100979	5.14286	9	166	247	17334	30427
cell activation	biological process	6.88448	0.00102355	2.7439	27	957	229	16543	1775
cellular response to organic substance	biological process	6.7906	0.00112429	2.50553	34	1323	222	16177	71310
positive regulation of CD8-positive, alpha-beta T cell differentiation	biological process	6.70986	0.00121884	50	2	2	254	17498	43378
alcohol binding	molecular function	6.61016	0.00134662	7.14286	6	78	250	17422	43178
negative regulation of multicellular organismal process	biological process	6.56458	0.00140941	2.58176	30	1132	226	16368	51241
cellular response to low-density lipoprotein particle stimulus	biological process	6.54068	0.00144351	18.75	3	13	253	17487	71404
positive regulation of leukocyte differentiation	biological process	6.53434	0.00145269	5.36913	8	141	248	17359	1902107
positive regulation of cell communication	biological process	6.44019	0.0015961	2.31377	41	1731	215	15769	10647
negative regulation of biological process	biological process	6.38312	0.00168985	1.87599	95	4969	161	12531	48519
positive regulation of hemopoiesis	biological process	6.36292	0.00172432	4.7619	9	180	247	17320	1903708
positive regulation of supramolecular fiber organization	biological process	6.36292	0.00172432	4.7619	9	180	247	17320	1902905
cellular extravasation	biological process	6.35717	0.00173427	17.6471	3	14	253	17486	45123
positive regulation of signaling	biological process	6.33503	0.00177309	2.30079	41	1741	215	15759	23056
response to nitrogen compound	biological process	6.32604	0.0017891	2.7618	24	845	232	16655	1901698
negative regulation of cell differentiation	biological process	6.3245	0.00179186	2.98063	20	651	236	16849	45596
vesicle-mediated transport in synapse	biological process	6.31235	0.00181376	6.74157	6	83	250	17417	99003
positive regulation of alpha-beta T cell activation	biological process	6.29459	0.00184626	8.19672	5	56	251	17444	46635
calcium-dependent protein binding	molecular function	6.22215	0.00198497	8.06452	5	57	251	17443	48306
regulation of alpha-beta T cell differentiation	biological process	6.22215	0.00198497	8.06452	5	57	251	17443	46637
inositol 1,3,4,5 tetrakisphosphate binding	molecular function	6.20859	0.00201207	40	2	3	254	17497	43533
RNA cap binding	molecular function	6.18549	0.00205909	16.6667	3	15	253	17485	339
positive regulation of signal transduction	biological process	6.17507	0.00208065	2.33272	38	1591	218	15909	9967
presynaptic endocytosis	biological process	6.15655	0.00211955	10.5263	4	34	252	17466	140238
synaptic vesicle endocytosis	biological process	6.15655	0.00211955	10.5263	4	34	252	17466	48488
regulation of cell differentiation	biological process	6.06208	0.00232954	2.28311	40	1712	216	15788	45595
cellular response to lipid	biological process	6.0612	0.0023316	3.45679	14	391	242	17109	71396
positive regulation of metabolic process	biological process	6.03685	0.00238907	1.97964	70	3466	186	14034	9893
nuclear transcription factor complex	cellular component	6.01261	0.00244769	4.52261	9	190	247	17310	44798
negative regulation of cellular metabolic process	biological process	5.99485	0.00249155	2.11985	52	2401	204	15099	31324
steroid binding	molecular function	5.98123	0.00252572	6.31579	6	89	250	17411	5496
phosphotransferase activity, alcohol group as acceptor	molecular function	5.93549	0.00264393	2.88184	20	674	236	16826	16773
positive regulation of cellular metabolic process	biological process	5.91476	0.00269932	2.00308	65	3180	191	14320	31325
lymphocyte differentiation	biological process	5.91222	0.00270618	4.45545	9	193	247	17307	30098
biological regulation	biological process	5.8974	0.00274659	1.62609	187	11313	69	6187	65007
positive regulation of nucleobase-containing compound metabolic process	biological process	5.88822	0.0027719	2.24535	41	1785	215	15715	45935
negative regulation of transcription by RNA polymerase II	biological process	5.88232	0.0027883	2.71226	23	825	233	16675	122
response to organic substance	biological process	5.87542	0.00280762	2.17494	46	2069	210	15431	10033
chondrocyte differentiation	biological process	5.87404	0.00281149	9.7561	4	37	252	17463	2062
cyclase activity	molecular function	5.87238	0.00281616	15	3	17	253	17483	9975
sequence-specific DNA binding	molecular function	5.87067	0.00282099	2.49355	29	1134	227	16366	43565
phosphorus metabolic process	biological process	5.86325	0.00284199	2.21307	43	1900	213	15600	6793
T-helper 17 cell lineage commitment	biological process	5.81268	0.00298942	33.3333	2	4	254	17496	72540
regulation of CD8-positive, alpha-beta T cell differentiation	biological process	5.81268	0.00298942	33.3333	2	4	254	17496	43376
positive regulation of mucus secretion	biological process	5.81268	0.00298942	33.3333	2	4	254	17496	70257
cellular response to nitrogen compound	biological process	5.75015	0.00318229	3.22581	15	450	241	17050	1901699
phosphorus-oxygen lyase activity	molecular function	5.72885	0.00325081	14.2857	3	18	253	17482	16849
cyclic purine nucleotide metabolic process	biological process	5.72885	0.00325081	14.2857	3	18	253	17482	52652
cyclic nucleotide biosynthetic process	biological process	5.72885	0.00325081	14.2857	3	18	253	17482	9190
developmental process	biological process	5.69943	0.00334786	1.85261	91	4821	165	12679	32502
positive regulation of RNA metabolic process	biological process	5.67575	0.00342811	2.26595	38	1639	218	15861	51254
positive regulation of catabolic process	biological process	5.64956	0.00351905	3.30189	14	410	242	17090	9896
regulation of cellular catabolic process	biological process	5.63326	0.0035769	2.7027	22	792	234	16708	31329
positive regulation of cytoskeleton organization	biological process	5.6231	0.00361342	4.2654	9	202	247	17298	51495
membrane-bounded organelle	cellular component	5.6112	0.00365667	1.67454	156	9160	100	8340	43227
drug binding	molecular function	5.60568	0.00367691	2.25653	38	1646	218	15854	8144
cellular response to chemical stimulus	biological process	5.59573	0.00371369	2.25519	38	1647	218	15853	70887
immune response	biological process	5.59453	0.00371814	2.6087	24	896	232	16604	6955
cAMP metabolic process	biological process	5.59286	0.00372437	13.6364	3	19	253	17481	46058
regulation of hematopoietic stem cell differentiation	biological process	5.56721	0.00382113	6.94444	5	67	251	17433	1902036
purine ribonucleoside triphosphate binding	molecular function	5.52603	0.00398176	2.22985	39	1710	217	15790	35639
cellular response to organonitrogen compound	biological process	5.52567	0.00398321	3.25581	14	416	242	17084	71417
renal filtration cell differentiation	biological process	5.48574	0.00414545	28.5714	2	5	254	17495	61318
glomerular visceral epithelial cell differentiation	biological process	5.48574	0.00414545	28.5714	2	5	254	17495	72112
glomerular epithelial cell differentiation	biological process	5.48574	0.00414545	28.5714	2	5	254	17495	72311
negative regulation of metallopeptidase activity	biological process	5.48574	0.00414545	28.5714	2	5	254	17495	1905049
regulation of histone H4-K16 acetylation	biological process	5.48574	0.00414545	28.5714	2	5	254	17495	2000618
carbohydrate derivative binding	molecular function	5.4821	0.0041606	2.13062	46	2113	210	15387	97367
cellular response to stimulus	biological process	5.48079	0.00416604	2.02487	57	2758	199	14742	51716
regulation of bicellular tight junction assembly	biological process	5.4637	0.00423785	13.0435	3	20	253	17480	2000810
calyx of Held	cellular component	5.4637	0.00423785	13.0435	3	20	253	17480	44305
regulation of CD4-positive, alpha-beta T cell differentiation	biological process	5.45303	0.0042833	8.69565	4	42	252	17458	43370
regulation of Ras protein signal transduction	biological process	5.43473	0.0043624	4.49438	8	170	248	17330	46578
nucleotide binding	molecular function	5.33264	0.00483132	2.13696	44	2015	212	15485	166
nucleoside phosphate binding	molecular function	5.32389	0.00487377	2.13592	44	2016	212	15484	1901265
ribonucleotide binding	molecular function	5.31185	0.00493281	2.18699	40	1789	216	15711	32553
positive regulation of mRNA catabolic process	biological process	5.29947	0.00499426	8.33333	4	44	252	17456	61014
transferase activity, transferring phosphorus-containing groups	molecular function	5.2819	0.00508276	2.58137	23	868	233	16632	16772
regulation of histone methylation	biological process	5.28005	0.0050922	6.49351	5	72	251	17428	31060
regulation of protein-containing complex disassembly	biological process	5.25727	0.0052095	5.45455	6	104	250	17396	43244
organelle	cellular component	5.2246	0.00538252	1.63698	170	10215	86	7285	43226
response to lipoprotein particle	biological process	5.22352	0.00538833	12	3	22	253	17478	55094
cytoplasm	cellular component	5.20876	0.00546844	1.85815	82	4331	174	13169	5737
positive regulation of CD8-positive, alpha-beta T cell activation	biological process	5.20759	0.00547486	25	2	6	254	17494	2001187
fibroblast migration	biological process	5.20759	0.00547486	25	2	6	254	17494	10761
TORC1 signaling	biological process	5.20759	0.00547486	25	2	6	254	17494	38202
negative regulation of vascular smooth muscle cell differentiation	biological process	5.20759	0.00547486	25	2	6	254	17494	1905064
regulation of small GTPase mediated signal transduction	biological process	5.20187	0.00550626	3.54839	11	299	245	17201	51056
positive regulation of developmental process	biological process	5.18314	0.00561035	2.32733	31	1301	225	16199	51094
negative regulation of autophagy	biological process	5.17156	0.00567573	6.32911	5	74	251	17426	10507
negative regulation of NF-kappaB transcription factor activity	biological process	5.11858	0.0059845	6.25	5	75	251	17425	32088
clathrin-dependent endocytosis	biological process	5.1115	0.00602705	11.5385	3	23	253	17477	72583
T cell selection	biological process	5.1115	0.00602705	11.5385	3	23	253	17477	45058
response to oxygen-containing compound	biological process	5.1089	0.0060427	2.31516	31	1308	225	16192	1901700
regulation of transcription by RNA polymerase II	biological process	5.10804	0.00604794	2.09888	45	2099	211	15401	6357
regulation of leukocyte differentiation	biological process	5.09672	0.00611677	3.69004	10	261	246	17239	1902105
regulation of Wnt signaling pathway	biological process	5.08059	0.00621622	3.33333	12	348	244	17152	30111
phosphate-containing compound metabolic process	biological process	5.05071	0.00640479	2.13987	41	1875	215	15625	6796
positive regulation of multicellular organismal process	biological process	5.02725	0.00655684	2.19324	37	1650	219	15850	51240
negative regulation of nitrogen compound metabolic process	biological process	5.01422	0.00664278	2.06684	47	2227	209	15273	51172
cellular response to lipoprotein particle stimulus	biological process	5.00429	0.00670911	11.1111	3	24	253	17476	71402
transcription coactivator binding	molecular function	5.00429	0.00670911	11.1111	3	24	253	17476	1223
kinase activity	molecular function	4.9946	0.00677445	2.6455	20	736	236	16764	16301
regulation of vasculature development	biological process	4.99411	0.00677772	3.44828	11	308	245	17192	1901342
SREBP signaling pathway	biological process	4.96579	0.00697244	22.2222	2	7	254	17493	32933
regulation of mucus secretion	biological process	4.96579	0.00697244	22.2222	2	7	254	17493	70255
cellular response to cAMP	biological process	4.94662	0.00710737	7.54717	4	49	252	17451	71320
phosphorylation	biological process	4.94583	0.00711304	2.38305	27	1106	229	16394	16310
purine ribonucleotide binding	molecular function	4.9325	0.00720844	2.15113	39	1774	217	15726	32555
regulation of stem cell differentiation	biological process	4.92111	0.00729101	5.08475	6	112	250	17388	2000736
negative regulation of cell communication	biological process	4.91215	0.00735666	2.30415	30	1272	226	16228	10648
response to stimulus	biological process	4.91165	0.00736033	1.79424	94	5145	162	12355	50896
regulation of hormone biosynthetic process	biological process	4.90152	0.00743524	10.7143	3	25	253	17475	46885
negative regulation of DNA-binding transcription factor activity	biological process	4.88608	0.00755096	4.48718	7	149	249	17351	43433
regulation of small molecule metabolic process	biological process	4.88302	0.00757413	3.125	13	403	243	17097	62012
negative regulation of metabolic process	biological process	4.88005	0.00759664	1.9827	55	2719	201	14781	9892
vesicle	cellular component	4.8788	0.00760614	1.94742	60	3021	196	14479	31982
anion binding	molecular function	4.87322	0.0076487	1.98968	54	2660	202	14840	43168
negative regulation of signaling	biological process	4.87057	0.00766901	2.29709	30	1276	226	16224	23057
regulation of hematopoietic progenitor cell differentiation	biological process	4.86559	0.0077073	5.88235	5	80	251	17420	1901532
regulation of DNA-binding transcription factor activity	biological process	4.86391	0.00772021	3.11751	13	404	243	17096	51090
positive regulation of nucleic acid-templated transcription	biological process	4.85214	0.00781162	2.19987	35	1556	221	15944	1903508
positive regulation of RNA biosynthetic process	biological process	4.84279	0.00788503	2.19849	35	1557	221	15943	1902680
purine nucleotide binding	molecular function	4.81824	0.00808099	2.13582	39	1787	217	15713	17076
hemopoiesis	biological process	4.81723	0.00808918	5.81395	5	81	251	17419	30097
positive regulation of intracellular signal transduction	biological process	4.80605	0.00818008	2.44399	24	958	232	16542	1902533
regulation of defense response to virus by virus	biological process	4.80288	0.00820606	10.3448	3	26	253	17474	50690
symbiotic process	biological process	4.80192	0.00821399	2.5974	20	750	236	16750	44403
viral process	biological process	4.79908	0.0082373	2.69865	18	649	238	16851	16032
cell migration	biological process	4.79397	0.00827954	2.55164	21	802	235	16698	16477
ameboidal-type cell migration	biological process	4.78614	0.0083446	4.40252	7	152	249	17348	1667
negative regulation of signal transduction	biological process	4.77197	0.00846366	2.32558	28	1176	228	16324	9968
sterol binding	molecular function	4.75351	0.00862137	7.14286	4	52	252	17448	32934
RNA polymerase II transcription factor complex	cellular component	4.7534	0.00862231	4.375	7	153	249	17347	90575
nuclear-transcribed mRNA catabolic process, deadenylation-dependent decay	biological process	4.75215	0.0086331	20	2	8	254	17492	288
T-helper cell lineage commitment	biological process	4.75215	0.0086331	20	2	8	254	17492	2295
adenylate cyclase activity	molecular function	4.75215	0.0086331	20	2	8	254	17492	4016
cAMP biosynthetic process	biological process	4.75215	0.0086331	20	2	8	254	17492	6171
peripheral nervous system neuron development	biological process	4.75215	0.0086331	20	2	8	254	17492	48935
cellular response to leucine	biological process	4.75215	0.0086331	20	2	8	254	17492	71233
cellular response to sterol depletion	biological process	4.75215	0.0086331	20	2	8	254	17492	71501
ESCRT I complex	cellular component	4.75215	0.0086331	20	2	8	254	17492	813
mRNA destabilization	biological process	4.70807	0.00902216	10	3	27	253	17473	61157
DNA-binding transcription repressor activity	molecular function	4.6722	0.0093517	3.67347	9	236	247	17264	1217
DNA-binding transcription repressor activity, RNA polymerase II-specific	molecular function	4.6722	0.0093517	3.67347	9	236	247	17264	1227
positive regulation of hormone secretion	biological process	4.65061	0.0095558	4.8	6	119	250	17381	46887
small molecule binding	molecular function	4.59898	0.0100621	2.00163	49	2399	207	15101	36094
cellular response to ketone	biological process	4.58568	0.0101968	5.49451	5	86	251	17414	1901655
regulation of alpha-beta T cell activation	biological process	4.58568	0.0101968	5.49451	5	86	251	17414	46634
positive regulation of transcription, DNA-templated	biological process	4.58524	0.0102013	2.19269	33	1472	223	16028	45893
response to chemical	biological process	4.57914	0.0102637	1.97493	52	2581	204	14919	42221
regulation of CD4-positive, alpha-beta T cell activation	biological process	4.5725	0.0103321	6.77966	4	55	252	17445	2000514
response to forskolin	biological process	4.56097	0.0104519	18.1818	2	9	254	17491	1904321
cellular response to forskolin	biological process	4.56097	0.0104519	18.1818	2	9	254	17491	1904322
response to sterol depletion	biological process	4.56097	0.0104519	18.1818	2	9	254	17491	6991
regulation of Fc receptor mediated stimulatory signaling pathway	biological process	4.56097	0.0104519	18.1818	2	9	254	17491	60368
protein modification process	biological process	4.53241	0.0107547	1.94107	56	2829	200	14671	36211
cellular protein modification process	biological process	4.53241	0.0107547	1.94107	56	2829	200	14671	6464
ion binding	molecular function	4.53116	0.0107682	1.73985	105	5930	151	11570	43167
RNA destabilization	biological process	4.52892	0.0107923	9.375	3	29	253	17471	50779
regulation of sequestering of calcium ion	biological process	4.50491	0.0110546	4.65116	6	123	250	17377	51282
negative regulation of Wnt signaling pathway	biological process	4.50341	0.0110712	3.82775	8	201	248	17299	30178
regulation of cellular metabolic process	biological process	4.45475	0.0116232	1.74075	103	5814	153	11686	31323
protein kinase activity	molecular function	4.44781	0.0117042	2.71647	16	573	240	16927	4672
negative regulation of catabolic process	biological process	4.44371	0.0117522	3.34448	10	289	246	17211	9895
positive regulation of transcription by RNA polymerase II	biological process	4.42981	0.0119168	2.2862	27	1154	229	16346	45944
cytoplasmic ribonucleoprotein granule	cellular component	4.42382	0.0119884	3.77358	8	204	248	17296	36464
positive regulation of nitrogen compound metabolic process	biological process	4.41789	0.0120597	1.91062	59	3029	197	14471	51173
positive regulation of peptide hormone secretion	biological process	4.41183	0.0121329	5.26316	5	90	251	17410	90277
RNA 7-methylguanosine cap binding	molecular function	4.38813	0.0124239	16.6667	2	10	254	17490	340
CD4-positive, alpha-beta T cell lineage commitment	biological process	4.38813	0.0124239	16.6667	2	10	254	17490	43373
actin-dependent ATPase activity	molecular function	4.38813	0.0124239	16.6667	2	10	254	17490	30898
negative T cell selection	biological process	4.38813	0.0124239	16.6667	2	10	254	17490	43383
calcineurin-NFAT signaling cascade	biological process	4.38813	0.0124239	16.6667	2	10	254	17490	33173
phosphoric ester hydrolase activity	molecular function	4.38294	0.0124886	3.16092	11	337	245	17163	42578
regulation of supramolecular fiber organization	biological process	4.38294	0.0124886	3.16092	11	337	245	17163	1902903
non-canonical Wnt signaling pathway	biological process	4.36516	0.0127126	4.51128	6	127	250	17373	35567
extracellular exosome	cellular component	4.32334	0.0132555	2.04591	41	1963	215	15537	70062
guanyl-nucleotide exchange factor activity	molecular function	4.32022	0.0132969	3.7037	8	208	248	17292	5085
negative regulation of hemopoiesis	biological process	4.26404	0.0140654	4.41176	6	130	250	17370	1903707
response to endogenous stimulus	biological process	4.26313	0.0140781	2.3301	24	1006	232	16494	9719
interspecies interaction between organisms	biological process	4.26144	0.014102	2.42494	21	845	235	16655	44419
protein phosphorylation	biological process	4.25359	0.0142131	2.38871	22	899	234	16601	6468
positive regulation of Ras protein signal transduction	biological process	4.24201	0.0143786	6.15385	4	61	252	17439	46579
vacuolar transport	biological process	4.231	0.0145379	4.37956	6	131	250	17369	7034
regulation of cellular carbohydrate metabolic process	biological process	4.231	0.0145379	4.37956	6	131	250	17369	10675
regulation of low-density lipoprotein particle clearance	biological process	4.23055	0.0145444	15.3846	2	11	254	17489	10988
axo-dendritic protein transport	biological process	4.23055	0.0145444	15.3846	2	11	254	17489	99640
response to platelet aggregation inhibitor	biological process	4.23055	0.0145444	15.3846	2	11	254	17489	61478
response to leucine	biological process	4.23055	0.0145444	15.3846	2	11	254	17489	43201
positive T cell selection	biological process	4.23055	0.0145444	15.3846	2	11	254	17489	43368
viral RNA genome replication	biological process	4.23055	0.0145444	15.3846	2	11	254	17489	39694
cellular response to endogenous stimulus	biological process	4.2076	0.0148821	2.53521	18	692	238	16808	71495
toll-like receptor signaling pathway	biological process	4.20736	0.0148856	5	5	95	251	17405	2224
phosphatidylinositol biosynthetic process	biological process	4.20736	0.0148856	5	5	95	251	17405	6661
receptor signaling complex adaptor activity	molecular function	4.20668	0.0148958	8.33333	3	33	253	17467	30159
positive regulation of TOR signaling	biological process	4.20668	0.0148958	8.33333	3	33	253	17467	32008
positive regulation of organelle organization	biological process	4.20194	0.0149665	2.64026	16	590	240	16910	10638
regulation of myeloid cell differentiation	biological process	4.19465	0.015076	3.61991	8	213	248	17287	45637
actin filament-based process	biological process	4.19125	0.0151274	2.95567	12	394	244	17106	30029
cellular macromolecule metabolic process	biological process	4.1901	0.0151447	1.79372	80	4380	176	13120	44260
positive regulation of macromolecule metabolic process	biological process	4.178	0.0153292	1.87635	61	3190	195	14310	10604
extracellular vesicle	cellular component	4.17736	0.0153389	2.02669	41	1982	215	15518	1903561
ribonucleoprotein granule	cellular component	4.17005	0.0154515	3.6036	8	214	248	17286	35770
extracellular organelle	cellular component	4.16978	0.0154556	2.02569	41	1983	215	15517	43230
platelet activation	biological process	4.16806	0.0154823	4.9505	5	96	251	17404	30168
regulation of localization	biological process	4.16693	0.0154998	1.93093	52	2641	204	14859	32879
cellular protein metabolic process	biological process	4.16146	0.0155848	1.88029	60	3131	196	14369	44267
positive regulation of cellular catabolic process	biological process	4.15349	0.0157095	3.05556	11	349	245	17151	31331
peptidyl-threonine phosphorylation	biological process	4.14011	0.0159211	5.97015	4	63	252	17437	18107
Wnt signaling pathway, calcium modulating pathway	biological process	4.13261	0.0160409	8.10811	3	34	253	17466	7223
peptidyl-tyrosine dephosphorylation	biological process	4.12927	0.0160947	4.90196	5	97	251	17403	35335
protein tyrosine phosphatase activity	molecular function	4.12927	0.0160947	4.90196	5	97	251	17403	4725
process utilizing autophagic mechanism	biological process	4.12133	0.016223	3.57143	8	216	248	17284	61919
autophagy	biological process	4.12133	0.016223	3.57143	8	216	248	17284	6914
alpha-beta T cell lineage commitment	biological process	4.08586	0.0168087	14.2857	2	12	254	17488	2363
mitochondria-associated endoplasmic reticulum membrane	cellular component	4.08586	0.0168087	14.2857	2	12	254	17488	44233
presynaptic cytosol	cellular component	4.08586	0.0168087	14.2857	2	12	254	17488	99523
regulation of vascular smooth muscle cell differentiation	biological process	4.08586	0.0168087	14.2857	2	12	254	17488	1905063
phosphatidylinositol-3-phosphate biosynthetic process	biological process	4.08586	0.0168087	14.2857	2	12	254	17488	36092
mast cell activation involved in immune response	biological process	4.08586	0.0168087	14.2857	2	12	254	17488	2279
mast cell degranulation	biological process	4.08586	0.0168087	14.2857	2	12	254	17488	43303
chondroitin sulfate catabolic process	biological process	4.08586	0.0168087	14.2857	2	12	254	17488	30207
positive regulation of TORC1 signaling	biological process	4.08586	0.0168087	14.2857	2	12	254	17488	1904263
endolysosome membrane	cellular component	4.08586	0.0168087	14.2857	2	12	254	17488	36020
regulation of histone H4 acetylation	biological process	4.08586	0.0168087	14.2857	2	12	254	17488	90239
cellular response to organic cyclic compound	biological process	4.07979	0.016911	3.02198	11	353	245	17147	71407
DNA-binding transcription factor activity	molecular function	4.07227	0.0170387	2.1978	28	1246	228	16254	3700
signaling adaptor activity	molecular function	4.05315	0.0173675	4.80769	5	99	251	17401	35591
Abbrevations: CpG, cytosine-phosphate-guanine; ESKD, end-stage kidney disease; FC, fold change; FDR, false discovery rate; GO, gene ontology; ID, identifier; T1DM, type 1 diabetes mellitus

## Sheet: ST6
Supplementary Table ST6: Enriched pathways (KEGG) for genes where top-ranked differentially methylated CpG sites are located - matched individuals with T1DM-ESKD (n=107) vs. T1DM (n=107): FDR p≤x10-8 and FC ±2 (Analysis 1)
Pathway Name	Database	Enrichment Score	Enrichment p-value	% genes in pathway that are present	# genes in list, in pathway	# genes not in list, in pathway	# genes in list, not in pathway	# genes not in list, not in pathway	Pathway ID
Th17 cell differentiation	KEGG	8.21913	0.000269449	7.54717	8	98	116	7567	kegg_pathway_154
PD-L1 expression and PD-1 checkpoint pathway in cancer	KEGG	7.5106	0.00054725	7.77778	7	83	117	7582	kegg_pathway_22
Human cytomegalovirus infection	KEGG	7.07328	0.000847448	4.91071	11	213	113	7452	kegg_pathway_264
T cell receptor signaling pathway	KEGG	6.76283	0.00115595	6.86275	7	95	117	7570	kegg_pathway_295
Phospholipase D signaling pathway	KEGG	6.06803	0.00231574	5.44218	8	139	116	7526	kegg_pathway_129
Human T-cell leukemia virus 1 infection	KEGG	6.05643	0.00234275	4.60829	10	207	114	7458	kegg_pathway_217
Th1 and Th2 cell differentiation	KEGG	5.8028	0.00301909	6.66667	6	84	118	7581	kegg_pathway_208
Natural killer cell mediated cytotoxicity	KEGG	5.64493	0.00353541	5.64516	7	117	117	7548	kegg_pathway_39
cGMP-PKG signaling pathway	KEGG	5.32313	0.00487747	4.81928	8	158	116	7507	kegg_pathway_304
Apelin signaling pathway	KEGG	5.09962	0.00609909	5.10949	7	130	117	7535	kegg_pathway_201
Inositol phosphate metabolism	KEGG	5.06247	0.00632993	6.75676	5	69	119	7596	kegg_pathway_92
Abbrevations: CpG, cytosine-phosphate-guanine; ESKD, end-stage kidney disease; FC, fold change; FDR, false discovery rate; KEGG; Kyoto Encyclopedia of Genes and Genomes; ID, identifier; T1DM, type 1 diabetes mellitus

## Sheet: ST7
Supplementary Table ST7: Enriched pathways (REACTOME) for genes where top-ranked differentially methylated CpG sites are located - matched individuals with T1DM-ESKD (n=107) vs. T1DM (n=107): FDR p≤x10-8 and FC ±2 (Analysis 1)
Pathway identifier	Pathway name	#Entities found	#Entities total	Entities ratio	Entities pValue	Entities FDR	#Reactions found	#Reactions total	Reactions ratio
R-HSA-8951911	RUNX3 regulates RUNX1-mediated transcription	3	4	0.000272	0.000151	0.136826	2	2	0.000151
R-HSA-8878159	Transcriptional regulation by RUNX3	10	118	0.00801576	0.000879	0.398044	44	47	0.0035528
R-HSA-8934593	Regulation of RUNX1 Expression and Activity	5	32	0.00217376	0.00135172	0.408219	19	19	0.00143624
R-HSA-8949275	RUNX3 Regulates Immune Response and Cell Migration	3	10	0.000679	0.00211385	0.47773	5	5	0.000378
R-HSA-8939246	RUNX1 regulates transcription of genes involved in differentiation of myeloid cells	3	11	0.000747	0.00276263	0.500036	7	7	0.000529
R-HSA-4086398	Ca2+ pathway	7	81	0.00550234	0.00456792	0.578003	14	27	0.00204097
R-HSA-2025928	Calcineurin activates NFAT	3	14	0.000951	0.0053926	0.578003	2	3	0.000227
R-HSA-416482	G alpha (12/13) signalling events	7	87	0.00590992	0.00665198	0.578003	12	15	0.00113387
R-HSA-8951936	RUNX3 regulates p14-ARF	3	16	0.00108688	0.00776254	0.578003	8	8	0.000605
R-HSA-3858494	Beta-catenin independent WNT signaling	10	166	0.0112764	0.00953133	0.578003	19	51	0.00385517
Abbrevations: CpG, cytosine-phosphate-guanine; ESKD, end-stage kidney disease; FC, fold change; FDR, false discovery rate; T1DM, type 1 diabetes mellitus

## Sheet: ST8
Supplementary Table ST8: eFORGE-TF analysis for motifs (q<0.05) of top-ranked differentially methylated CpG sites - matched individuals with T1DM-ESKD (n=107) vs. T1DM (n=107): FDR p≤x10-8 and FC ±2 (Analysis 1)
Probe ID	Gene	TF name	CHR	Q value
cg21204860	SEPT9	Irf6_secondary	chr17:75446552-75446567	0.0247464
cg02479789	ARID5B	V_SMAD4_Q6	chr10:63807913-63807928	0.0247464
		Sox7_secondary	chr10:63807917-63807939	0.00543225
		TBX20_TBX_5	chr10:63807905-63807921	0.00449001
cg26092106	HDAC4	V_FPM315_01	chr2:240162394-240162406	0.0484628
cg23954865	ITGAL	ZNF435_C2H2_1	chr16:30497229-30497247	0.00449001
cg06056332	LY9	HEY2_bHLH_2	chr1:160765914-160765924	0.0271309
		HES7_bHLH_1	chr1:160765913-160765925	0.024624
		HES5_bHLH_2	chr1:160765913-160765925	0.023937
		HES5_bHLH_1	chr1:160765913-160765925	0.023937
		V_NMYC_01	chr1:160765913-160765925	0.0450891
		HEY2_bHLH_1	chr1:160765914-160765924	0.0271309
		HEY1_bHLH_1	chr1:160765914-160765924	0.0247464
		V_MYCMAX_02	chr1:160765913-160765925	0.0247464
		MA0147.1-Myc	chr1:160765914-160765924	0.0450891
cg20178893	PBX1	V_ZBRK1_01	chr1:164558293-164558308	0.0151784
cg25325512	PIM1	V_GATA1_01	chr6:37142217-37142227	0.0105002
cg03961551	RUNX3	HINFP1_C2H2_1	chr1:25251726-25251738	0.0271309
Abbrevations: CpG, cytosine-phosphate-guanine; ESKD, end-stage kidney disease; FC, fold change; FDR, false discovery rate; T1DM, type 1 diabetes mellitus

## Sheet: ST9
Supplementary Table ST9: Illumina Bead Array Controls Reporter Results for T1DM-ESKD and T1DM samples (Analysis 2)
Case/Control	BeadChip ID	Restoration	StainingGreen	StainingRed	ExtensionGreen	ExtensionRed	HybridizationHighMedium	HybridizationMediumLow	TargetRemoval1	TargetRemoval2	BisulfiteConversion1Green	BisulfiteConversion1BackgroundGreen	BisulfiteConversion1Red	BisulfiteConversion1BackgroundRed	BisulfiteConversion2	BisulfiteConversion2Background	Specificity1Green	Specificity1Red	Specificity2	Specificity2Background	NonPolymorphicGreen	NonPolymorphicRed
Case	200788250007_R01C01	0.0	113.3	147.8	99.1	20.3	1.7	1.9	32.7	18.7	25.3	13.2	23.4	6.8	10.6	3.8	21.5	10.1	68.2	15.9	12.0	20.7
Case	200788250007_R05C01	0.0	84.9	346.8	103.1	18.2	1.7	1.9	19.3	14.9	23.7	8.6	15.5	4.3	7.8	2.5	21.0	11.0	43.9	9.4	11.1	20.9
Case	200788250028_R05C01	0.0	45.5	81.7	108.6	19.4	1.6	2.1	18.6	14.0	16.6	5.8	13.2	3.6	7.8	2.7	16.7	10.9	43.2	10.1	10.5	18.8
Case	200819570004_R01C01	0.0	27.6	35.4	92.8	20.6	1.7	1.9	28.8	21.7	10.6	4.7	8.8	2.3	4.5	1.4	18.9	7.5	48.0	10.1	14.8	13.8
Case	200819570004_R03C01	0.0	39.1	35.2	113.8	19.3	1.7	2.0	22.8	14.7	9.3	3.2	7.1	1.8	6.7	2.1	22.5	6.5	50.5	10.0	14.2	16.2
Case	200819570004_R04C01	0.1	38.4	33.6	117.2	18.6	1.6	2.0	20.9	17.6	13.9	4.5	7.1	1.8	6.2	2.1	24.0	6.0	55.4	11.2	13.5	15.0
Case	200819570004_R05C01	0.0	38.8	36.7	117.1	20.1	1.6	2.2	23.5	15.5	12.3	3.6	7.2	1.7	5.6	1.8	19.9	5.4	43.1	8.0	14.7	15.7
Case	200819570004_R06C01	0.1	42.6	40.7	127.9	19.2	1.7	2.0	18.5	15.9	7.2	2.1	6.8	1.7	3.7	1.1	18.4	5.9	51.5	9.8	14.0	15.3
Case	200819570004_R07C01	0.1	61.7	39.7	103.2	18.0	1.7	2.1	17.8	12.4	15.6	4.5	7.2	1.8	6.0	1.9	17.6	6.1	44.9	8.6	16.1	11.2
Case	200819570004_R08C01	0.1	81.2	58.8	98.7	17.7	1.7	2.3	15.9	12.2	17.7	5.9	12.4	3.5	5.5	2.3	9.2	6.1	39.5	8.5	21.0	11.5
Case	200819570030_R01C01	0.0	44.6	44.9	89.5	22.0	1.7	2.0	32.2	21.5	11.8	5.4	8.1	2.1	7.3	2.5	22.9	8.0	63.1	14.4	15.7	18.5
Case	200819570030_R02C01	0.0	57.9	48.5	83.8	20.5	1.6	2.0	27.9	18.9	9.6	4.2	7.4	2.0	5.1	1.8	19.4	5.8	63.0	13.8	15.0	13.1
Case	200819570030_R03C01	0.0	59.2	45.4	85.6	21.2	1.6	2.0	23.3	15.7	10.4	3.8	5.9	1.5	4.7	1.7	22.4	6.2	53.2	11.2	16.2	15.5
Case	200819570030_R04C01	0.0	43.8	56.4	108.1	21.2	1.6	2.0	17.8	14.2	9.4	3.2	5.9	1.5	6.5	2.2	16.1	5.4	47.6	9.6	13.5	16.4
Case	200819570030_R05C01	0.1	79.4	58.2	101.8	20.0	1.6	2.1	19.7	15.4	14.1	4.4	6.2	1.5	5.5	1.7	15.9	5.5	56.4	11.4	13.4	16.3
Case	200819570030_R06C01	0.0	54.3	55.9	110.0	19.5	1.7	2.1	15.6	11.6	14.6	4.1	6.1	1.5	4.4	1.6	16.8	4.9	39.0	7.5	17.7	14.2
Case	200819570030_R07C01	0.1	61.4	63.1	91.8	18.2	1.6	2.1	16.0	12.4	17.4	5.1	7.4	2.0	5.9	2.1	18.6	6.1	44.6	9.0	18.7	15.5
Case	200819570030_R08C01	0.1	91.5	69.4	104.2	18.3	1.7	2.2	17.5	12.1	21.7	6.8	7.8	2.1	4.8	1.8	11.9	5.8	44.6	9.1	18.7	11.7
Case	200819570047_R01C01	0.0	38.8	51.4	84.1	19.4	1.7	2.1	31.4	23.2	12.0	5.3	6.8	1.9	7.5	2.4	21.5	6.9	65.8	13.8	13.5	16.2
Case	200819570047_R03C01	0.0	43.0	57.1	103.0	20.2	1.6	2.0	23.3	17.4	12.2	4.6	5.6	1.4	7.1	2.3	25.7	6.4	55.7	11.3	14.5	14.5
Case	200819570047_R04C01	0.0	46.2	48.3	110.6	18.4	1.6	2.1	24.7	16.7	13.4	4.7	5.6	1.5	5.2	1.7	24.8	4.9	57.1	12.0	15.0	14.3
Case	200819570047_R05C01	0.0	50.3	52.5	103.2	19.4	1.6	2.0	23.7	15.7	13.0	4.1	5.6	1.4	8.6	2.6	20.8	5.1	54.2	10.7	13.3	16.5
Case	200819570047_R06C01	0.0	51.2	57.6	111.1	18.0	1.7	2.1	25.5	17.3	13.8	4.2	5.1	1.4	7.4	2.3	19.7	5.6	55.1	11.2	17.8	14.0
Case	200819570047_R07C01	0.1	51.5	53.9	103.4	18.2	1.7	2.1	18.2	12.9	13.0	4.2	5.3	1.4	8.2	2.8	18.0	5.6	45.1	9.4	16.6	12.0
Case	200819570047_R08C01	0.0	71.2	67.0	95.8	18.3	1.7	2.3	18.5	15.5	18.5	5.5	7.1	1.7	7.5	2.6	14.5	5.6	46.1	9.7	16.6	14.4
Case	200819580028_R07C01	0.0	38.6	36.4	56.2	12.3	1.7	2.0	29.8	22.3	11.8	7.3	5.4	3.2	4.3	3.0	10.6	4.2	31.3	13.2	9.9	9.7
Case	200819580032_R05C01	0.0	26.1	32.7	47.5	12.0	1.6	2.0	27.8	22.3	11.9	6.7	5.6	2.6	4.1	2.3	18.6	5.0	40.4	14.6	9.5	12.3
Case	200819580043_R01C01	0.0	42.7	33.2	93.8	26.4	1.8	1.9	35.1	24.5	16.9	8.1	9.2	2.4	6.9	2.8	21.2	8.6	69.3	18.0	16.7	17.8
Case	200819580043_R02C01	0.0	34.4	39.1	88.7	23.8	1.7	2.0	24.2	19.2	15.6	7.0	6.1	1.7	9.1	3.8	18.7	6.0	54.1	13.7	13.0	17.9
Case	200819580043_R03C01	0.0	31.8	40.3	88.7	24.4	1.7	1.9	25.2	17.0	13.7	5.5	7.0	1.7	7.8	3.1	18.3	5.8	60.1	14.7	13.2	16.9
Case	200819580043_R04C01	0.0	36.6	35.4	96.6	23.3	1.7	2.1	28.5	18.0	14.2	5.3	6.3	1.8	7.8	3.2	18.0	5.7	56.0	13.1	13.4	15.7
Case	200819580043_R05C01	0.0	46.9	50.4	94.4	23.3	1.6	2.1	22.5	16.6	17.0	5.3	6.1	1.6	7.1	2.6	21.5	7.2	50.1	11.9	14.8	22.1
Case	200819580043_R06C01	0.0	49.2	38.1	98.7	23.9	1.7	2.1	17.9	14.5	13.3	4.4	5.8	1.5	4.9	2.0	17.1	5.6	47.8	10.9	17.0	15.9
Case	200819580043_R07C01	0.1	48.7	45.4	93.7	21.9	1.7	2.2	17.9	12.3	14.2	4.3	5.8	1.5	6.4	2.9	16.1	5.9	37.7	8.5	15.9	13.9
Case	200819580043_R08C01	0.1	64.0	51.7	87.5	20.4	1.7	2.3	16.7	11.9	22.0	6.4	9.0	2.4	4.9	2.3	14.8	6.9	46.8	10.1	15.0	18.5
Case	202915410083_R02C01	0.0	90.7	36.0	100.6	19.3	1.8	2.0	32.9	22.1	10.4	6.0	6.8	1.8	4.1	1.4	12.8	5.9	47.4	9.6	13.5	19.3
Case	202915460134_R06C01	0.0	67.5	39.4	105.2	15.7	1.7	2.1	26.9	19.9	6.9	2.6	6.7	1.8	7.6	2.2	18.9	8.7	62.2	12.3	11.3	20.6
Case	202915470006_R02C01	0.0	56.0	39.1	99.7	16.7	1.8	2.0	34.4	22.4	14.6	6.3	9.0	2.3	11.2	3.6	22.8	9.5	85.5	16.6	15.6	21.8
Case	202915470006_R08C01	0.0	51.2	32.8	77.2	15.7	1.8	2.1	21.7	17.6	19.4	6.8	9.8	2.9	11.3	3.0	15.7	7.2	61.2	12.7	10.1	26.7
Case	202915470010_R04C01	0.0	82.3	40.1	103.9	18.3	1.8	2.0	46.8	20.1	4.8	1.8	5.7	1.5	6.2	1.9	14.2	5.8	77.1	14.3	13.6	20.5
Case	202915470010_R08C01	0.0	92.9	38.0	89.4	16.0	1.8	2.2	26.2	19.3	4.5	1.7	8.2	2.1	4.1	1.5	20.2	9.1	65.7	12.0	15.4	22.5
Case	202915470092_R08C01	0.0	121.1	38.3	103.6	17.4	1.7	2.2	27.6	20.8	3.7	1.4	6.9	1.7	3.4	1.1	25.3	14.9	77.1	14.3	11.9	26.9
Case	202915590022_R03C01	0.0	56.5	40.1	95.9	21.0	1.8	2.0	40.5	25.3	23.9	10.5	8.4	2.2	13.4	4.5	29.1	9.3	82.2	18.9	14.7	25.2
Case	202915590071_R04C01	0.0	54.8	27.4	115.1	18.2	1.8	2.0	28.5	21.9	10.3	3.9	7.4	1.7	8.9	2.4	18.9	7.6	84.2	15.0	12.3	23.1
Case	202915590071_R08C01	0.0	50.1	29.1	104.8	15.7	1.8	2.1	29.5	20.1	11.7	4.6	8.7	2.1	10.9	3.0	18.3	7.6	83.9	14.3	15.8	21.5
Case	202915590086_R07C01	0.0	86.4	40.9	74.1	18.4	1.8	2.1	24.1	15.7	2.7	1.3	6.4	1.8	4.2	1.8	10.5	8.6	55.8	12.7	13.5	18.4
Case	202915590087_R02C01	0.0	57.2	38.5	90.1	19.7	1.7	2.0	35.6	24.0	2.2	1.1	3.1	0.8	4.1	1.2	24.4	7.8	66.7	13.6	13.3	25.6
Case	202915600006_R04C01	0.0	74.3	30.7	121.6	17.6	1.7	2.1	38.9	25.0	19.8	8.3	8.5	2.2	15.6	4.8	17.1	6.2	78.5	16.5	15.7	19.7
Case	202915600006_R08C01	0.0	130.6	46.4	92.6	14.2	1.8	2.0	23.4	18.4	5.9	2.6	6.8	2.0	6.2	2.0	13.2	6.1	69.7	13.6	16.0	18.6
Case	202915600016_R03C01	0.0	70.9	33.0	119.7	19.1	1.8	2.0	32.3	22.7	10.0	5.5	9.8	2.7	15.6	5.5	18.8	7.5	74.2	14.8	17.7	12.9
Case	202915600016_R05C01	0.0	40.7	34.9	112.4	19.0	1.8	2.0	40.3	21.9	19.9	8.0	9.3	2.2	12.6	3.8	22.1	8.6	96.0	19.2	15.8	24.5
Case	202915600040_R06C01	0.0	86.1	39.4	104.2	16.7	1.8	2.1	34.1	19.6	9.7	4.0	6.0	1.5	5.1	1.6	17.0	8.1	59.7	11.4	13.7	25.6
Case	202915600062_R04C01	0.0	70.9	33.6	122.4	17.9	1.8	2.0	34.6	14.9	14.6	6.1	7.2	1.8	7.9	2.5	16.2	5.4	60.7	11.2	15.9	17.4
Case	202915600062_R08C01	0.0	90.0	38.5	103.0	15.6	1.8	2.1	31.5	22.8	24.3	9.7	12.2	3.3	14.9	4.9	18.6	8.0	73.8	15.0	19.1	26.4
Case	202915600081_R04C01	0.0	58.1	34.2	68.6	17.3	1.8	2.1	27.1	16.6	18.7	8.1	8.3	2.1	12.0	3.9	30.9	7.1	66.9	13.9	14.1	18.8
Case	202915600081_R08C01	0.0	65.2	31.3	78.0	17.2	1.8	2.1	36.1	24.1	11.0	4.3	6.4	1.6	7.3	2.1	16.9	8.3	70.5	12.6	18.2	21.9
Case	202915600085_R04C01	0.0	60.6	34.7	99.8	16.8	1.8	1.9	32.3	17.4	10.8	3.9	7.7	1.9	10.6	2.9	24.9	8.4	102.8	18.9	13.8	22.7
Case	202915600085_R08C01	0.0	56.4	29.8	127.4	15.0	1.8	2.0	27.6	18.6	12.8	5.5	8.6	2.3	14.0	3.7	19.4	6.6	86.1	14.4	15.9	18.9
Case	202915600094_R03C01	0.0	52.1	29.3	122.5	19.5	1.7	2.1	42.2	28.9	19.5	9.5	9.6	2.4	13.0	4.4	21.5	7.4	59.9	13.0	14.4	19.5
Case	202915600128_R02C01	0.0	61.2	30.3	88.8	18.2	1.8	2.0	42.2	29.1	10.7	5.0	8.0	2.2	9.2	3.0	28.2	8.5	84.5	17.9	16.3	20.7
Case	202915600129_R08C01	0.0	70.2	29.9	91.6	16.6	1.8	2.2	27.2	21.0	8.9	3.8	11.4	3.2	6.3	2.5	18.8	8.5	67.5	15.2	15.1	24.4
Case	202989310078_R01C01	0.0	85.8	41.4	64.2	15.7	1.7	2.1	30.6	21.3	9.5	6.1	9.2	3.0	7.2	2.5	19.5	5.8	51.0	12.3	18.1	15.0
Case	202989310078_R03C01	0.0	99.7	67.8	69.5	18.9	1.8	2.1	35.1	20.0	13.6	6.4	10.7	2.8	8.6	2.7	17.9	8.3	60.8	13.1	12.1	19.6
Case	202989310078_R05C01	0.0	172.5	41.8	55.7	14.6	1.7	2.1	24.2	16.5	11.3	6.3	8.8	2.6	5.6	1.7	15.4	5.7	62.5	13.1	16.0	13.7
Case	202989310084_R03C01	0.0	97.4	58.0	68.8	16.5	1.8	2.1	41.1	22.4	10.9	5.0	7.9	2.2	6.9	2.0	15.2	7.4	68.1	13.7	13.5	19.8
Case	202989310084_R05C01	0.1	64.4	53.2	70.1	16.8	1.8	2.0	19.5	17.0	16.3	7.3	9.3	2.3	13.7	3.7	16.5	7.1	72.0	12.7	13.3	16.4
Case	202989310084_R07C01	0.0	71.5	54.8	63.1	17.5	1.8	2.0	29.6	15.6	18.5	8.0	10.5	2.6	18.1	4.5	15.9	7.9	62.9	10.5	12.6	22.3
Case	202989310085_R01C01	0.0	101.4	46.2	72.7	21.9	1.8	2.0	36.4	24.6	14.4	10.4	10.3	3.2	6.8	2.9	14.9	6.2	87.8	23.5	20.0	15.6
Case	202989310085_R05C01	0.0	145.4	54.7	70.3	16.4	1.7	2.1	25.9	18.1	14.1	7.0	9.3	2.6	7.8	2.6	15.0	5.8	48.7	10.7	14.8	14.9
Case	202989310085_R07C01	0.0	78.5	53.7	66.5	17.0	1.8	2.1	32.5	22.0	14.0	6.4	8.0	2.0	5.6	1.7	17.1	7.4	49.8	9.3	12.8	22.3
Case	202989310086_R01C01	0.0	54.0	57.9	51.1	16.7	1.7	2.0	34.9	27.5	12.5	7.8	8.2	2.7	10.2	3.7	16.8	6.6	60.6	14.5	14.0	14.2
Case	202989310086_R03C01	0.0	68.6	51.0	61.7	17.8	1.8	2.0	33.0	25.1	17.9	8.6	10.5	3.0	13.5	4.5	27.4	9.3	58.7	13.5	12.0	17.8
Case	202989310086_R05C01	0.0	112.0	60.3	67.8	16.3	1.8	2.0	23.4	17.0	13.8	6.3	8.2	2.3	11.2	3.3	17.3	6.0	54.4	10.9	12.7	16.0
Case	202989310086_R07C01	0.0	104.4	53.3	73.7	16.8	1.8	2.1	28.3	18.1	18.9	8.1	9.5	2.4	9.0	2.9	18.1	7.3	52.1	10.4	11.0	23.3
Case	202995640096_R01C01	0.0	55.9	46.0	29.5	18.2	1.5	1.8	42.3	28.3	16.9	7.3	9.3	3.1	8.0	3.1	36.5	6.0	34.8	10.2	11.7	12.3
Case	202995640096_R05C01	0.0	100.8	37.5	99.6	15.4	1.7	2.0	29.8	13.4	12.4	4.2	7.7	1.8	15.0	3.3	25.5	6.4	66.3	10.6	17.6	15.6
Case	202995640096_R07C01	0.0	87.8	35.3	94.5	17.2	1.8	2.0	25.8	16.8	15.2	4.6	10.0	2.3	13.7	3.2	28.8	7.4	75.9	11.8	13.6	20.0
Case	202995640161_R02C01	0.0	128.9	58.6	77.1	19.5	1.8	2.0	34.9	19.8	15.3	7.2	8.7	2.2	13.0	4.8	16.4	7.8	63.8	14.1	14.9	18.6
Case	202995640161_R08C01	0.0	210.3	53.7	94.6	18.9	1.8	2.0	29.3	18.6	18.7	7.7	7.8	2.0	10.2	3.7	16.4	6.7	65.4	13.9	12.0	17.9
Case	202995740007_R01C01	0.0	68.8	38.9	85.9	19.2	1.8	2.0	22.7	24.1	19.4	8.4	13.1	3.2	15.0	3.4	26.1	10.3	85.2	15.2	15.5	25.5
Case	202995740027_R06C01	0.0	82.9	62.0	82.5	13.8	1.8	2.0	26.6	20.9	10.9	4.3	7.8	2.2	9.3	2.7	19.9	7.2	79.5	14.1	12.2	20.6
Case	202995740044_R01C01	0.0	85.6	46.2	59.5	20.4	1.7	2.0	26.1	20.0	5.0	3.0	7.4	2.0	5.5	2.0	15.0	7.6	70.9	15.3	15.4	18.0
Case	202995740044_R03C01	0.1	68.2	39.9	54.9	21.0	1.7	2.0	19.5	18.1	3.5	1.7	4.5	1.1	4.6	1.4	10.0	6.1	54.2	10.9	12.6	19.8
Case	202995740044_R07C01	0.0	93.6	39.0	64.6	20.4	1.8	2.0	17.0	15.7	4.4	1.6	6.0	1.4	4.1	1.1	14.4	7.7	50.3	9.1	13.3	18.9
Case	202995740061_R05C01	0.0	77.7	36.1	69.6	19.1	1.8	1.9	23.4	16.5	16.9	6.1	9.3	2.1	14.9	3.5	19.2	8.2	69.5	11.1	14.9	20.1
Case	202995740088_R07C01	0.0	69.5	38.5	75.5	17.7	1.7	2.1	22.7	15.8	17.2	5.6	8.0	1.9	11.6	2.7	20.7	7.9	67.8	11.3	11.8	20.2
Case	202995740113_R03C01	0.0	81.2	41.1	116.9	15.1	1.8	2.0	43.6	24.0	3.2	1.5	4.5	1.2	4.1	1.2	17.3	6.2	55.8	10.0	16.7	20.5
Case	202995740113_R07C01	0.0	83.4	41.7	109.0	15.4	1.8	2.0	25.4	25.6	6.5	2.5	7.5	1.8	7.0	1.8	23.7	7.9	59.7	9.8	19.2	18.1
Case	202995740127_R02C01	0.0	66.4	36.2	110.4	16.6	1.8	2.0	35.0	24.6	16.9	7.8	9.2	2.4	15.4	4.5	19.7	6.3	70.5	14.2	14.6	15.8
Case	202995740134_R01C01	0.0	69.9	43.8	76.4	20.7	1.8	2.0	33.7	22.8	6.4	3.3	7.8	2.1	5.7	1.8	21.9	9.0	77.2	17.0	13.5	21.1
Case	202995740134_R03C01	0.0	84.6	51.1	92.4	18.4	1.7	2.1	25.7	22.0	11.9	5.3	8.1	2.1	7.4	2.2	20.7	7.1	79.2	15.8	15.5	19.8
Case	202995740134_R05C01	0.0	76.6	55.5	94.1	17.3	1.8	1.9	27.8	18.8	5.7	2.4	6.5	1.7	4.3	1.3	18.7	6.3	43.4	8.3	14.7	19.1
Case	202995740134_R07C01	0.0	70.1	58.5	103.6	17.8	1.7	2.0	35.0	18.8	16.6	6.6	9.1	2.2	12.2	3.5	20.2	7.0	71.2	13.5	18.3	16.7
Case	202995740143_R03C01	0.0	86.3	44.5	90.6	18.6	1.8	2.0	34.2	22.0	5.1	2.3	6.9	1.7	5.3	1.5	14.8	6.8	60.1	11.5	14.5	17.9
Case	202995740143_R07C01	0.0	72.3	44.6	87.5	18.6	1.8	2.1	48.6	20.3	3.1	1.2	5.5	1.2	4.2	1.1	22.0	7.7	55.9	9.7	15.6	20.7
Case	203218680044_R01C01	0.0	91.5	45.0	64.6	25.2	1.6	2.0	25.6	20.0	17.4	7.4	9.0	1.8	17.4	4.2	14.3	6.6	71.4	12.0	12.9	16.6
Case	203218680044_R05C01	0.1	98.0	49.9	71.7	22.6	1.6	2.1	20.2	18.8	19.5	6.4	9.2	1.7	13.1	3.2	16.4	6.4	71.6	10.4	13.2	20.1
Case	203218680110_R03C01	0.0	135.5	55.8	101.9	18.2	1.8	2.0	27.2	17.8	15.7	5.3	10.7	2.6	13.8	3.9	14.0	7.5	65.8	11.8	14.0	18.6
Case	203218680110_R05C01	0.0	101.0	68.8	76.7	23.7	1.7	2.1	39.2	15.0	8.0	2.9	8.4	1.8	11.5	3.5	21.6	8.8	79.6	15.0	13.6	23.0
Case	203218680142_R08C01	0.0	81.3	42.9	81.6	19.9	1.7	2.2	34.3	22.6	30.5	11.0	19.0	4.1	3.8	1.2	14.4	13.5	49.7	8.8	14.5	21.9
Case	203218690044_R01C01	0.0	108.2	67.7	77.8	20.3	1.7	1.9	30.4	22.4	13.1	5.3	9.1	2.1	9.4	2.7	17.8	6.5	60.0	10.6	13.2	20.4
Case	203218690044_R05C01	0.0	131.8	58.4	76.2	19.3	1.7	1.9	23.3	15.6	17.4	5.8	8.2	1.8	11.2	2.9	22.6	8.2	59.1	10.2	13.7	19.9
Case	203218690053_R01C01	0.0	101.6	52.2	68.3	23.1	1.7	1.9	30.5	18.8	12.0	5.4	9.0	2.1	13.7	4.1	18.5	6.3	68.2	12.5	13.4	21.1
Case	203218690053_R05C01	0.0	113.5	63.9	91.6	21.0	1.7	2.0	19.3	15.4	10.4	3.3	7.3	1.4	7.3	1.8	23.6	8.2	78.7	12.2	12.1	25.8
Case	203218690066_R05C01	0.0	127.0	72.7	88.3	21.0	1.7	1.9	22.2	16.3	9.5	3.1	6.7	1.3	8.7	2.0	30.1	8.0	81.8	12.0	12.6	26.2
Case	203218690092_R07C01	0.0	100.4	63.7	96.3	20.5	1.8	1.9	31.4	22.3	13.6	5.9	8.6	2.1	14.7	4.3	20.8	6.6	81.7	14.5	14.2	23.4
Case	203724130107_R04C01	0.0	290.0	67.9	66.6	12.0	1.6	2.1	22.1	15.1	15.9	5.9	6.1	1.7	13.4	3.2	13.5	5.2	70.8	12.8	13.6	17.4
Control	200788250007_R02C01	0.0	145.7	160.3	94.9	20.8	1.7	1.9	22.1	18.1	25.6	10.9	16.6	4.7	10.1	3.6	21.9	9.7	57.7	13.3	11.7	19.3
Control	200788250007_R04C01	0.0	73.7	140.1	100.4	19.8	1.7	1.9	21.5	15.2	29.1	12.3	16.4	4.4	7.4	2.6	17.4	9.6	54.1	11.7	10.2	19.4
Control	200788250007_R06C01	0.1	88.4	375.8	103.3	18.6	1.6	2.0	18.4	15.5	22.4	7.6	16.8	4.6	9.0	2.9	21.5	10.0	53.5	11.4	10.2	20.6
Control	200788250007_R08C01	0.1	91.5	210.3	89.3	17.2	1.7	2.1	12.8	10.6	24.4	7.2	19.2	5.1	6.7	2.3	12.2	9.5	40.3	8.1	13.1	20.5
Control	200788250028_R02C01	0.0	50.9	56.9	101.2	20.5	1.6	1.9	24.5	16.1	22.9	9.8	15.6	4.4	9.0	3.4	26.0	9.9	61.8	14.8	10.9	20.6
Control	200788250028_R04C01	0.0	32.4	60.5	90.3	19.2	1.7	2.0	21.7	16.2	23.9	9.1	14.0	3.8	8.0	2.9	22.5	10.6	49.1	10.9	11.5	17.2
Control	200788250028_R06C01	0.1	44.4	67.5	103.0	19.4	1.7	1.9	16.1	13.6	19.2	6.6	13.6	3.6	6.3	2.2	19.3	9.7	47.5	10.5	11.0	19.4
Control	200788250028_R08C01	0.1	70.5	79.7	89.4	17.8	1.8	2.3	16.9	15.0	29.4	9.8	26.2	7.2	10.6	4.1	13.6	14.6	44.6	9.6	10.3	24.7
Control	200788250033_R02C01	0.0	45.4	72.2	84.3	17.8	1.6	1.9	18.6	18.7	18.6	8.2	13.1	4.1	9.0	3.5	21.4	9.0	42.4	11.1	10.4	15.5
Control	200788250033_R04C01	0.0	44.5	47.2	112.4	17.8	1.7	1.9	20.8	12.6	19.6	7.6	12.3	3.7	7.8	3.0	16.9	8.6	46.0	10.4	10.4	14.4
Control	200788250033_R06C01	0.1	46.4	62.0	94.6	17.2	1.6	2.1	16.8	12.8	14.8	4.9	10.9	3.2	7.4	2.9	18.5	8.9	46.7	10.4	9.8	17.4
Control	200788250033_R08C01	0.1	65.0	69.3	91.6	17.8	1.7	2.2	13.8	10.8	10.4	3.2	11.4	3.1	7.7	2.8	20.2	9.4	38.6	8.5	9.0	16.2
Control	200788250048_R02C01	0.1	50.4	73.6	97.5	17.9	1.6	2.0	21.1	13.0	25.0	9.7	16.2	4.7	10.2	3.7	20.8	9.9	52.4	11.5	11.8	15.7
Control	200788250048_R04C01	0.1	50.5	74.9	97.0	18.5	1.7	2.0	16.4	13.2	17.4	6.3	14.2	3.9	10.0	3.5	19.6	10.3	48.0	10.5	11.4	16.8
Control	200788250048_R06C01	0.1	50.0	70.6	94.0	19.5	1.7	2.1	14.9	12.1	17.6	5.9	15.3	4.2	6.9	2.6	15.0	10.6	47.7	9.8	9.9	18.5
Control	200788250048_R08C01	0.1	107.8	107.7	96.3	18.8	1.9	2.6	14.6	12.4	26.8	8.5	19.1	5.2	8.7	3.8	12.9	10.2	48.9	10.6	12.0	17.4
Control	200819570021_R03C01	0.0	78.7	59.1	91.4	18.3	1.6	2.1	20.0	13.5	6.0	2.1	5.5	1.4	4.4	1.4	13.8	5.4	68.6	12.8	12.3	16.9
Control	200819580028_R02C01	0.0	66.8	46.6	88.2	15.7	2.2	2.2	51.0	39.9	16.4	15.8	7.5	4.5	8.0	6.5	12.1	5.4	53.0	25.1	13.7	14.1
Control	200819580028_R04C01	0.0	53.1	41.4	84.0	13.2	1.9	2.2	41.1	33.6	12.4	10.5	6.1	3.6	8.3	5.8	13.5	4.9	56.2	23.9	11.9	11.2
Control	200819580028_R06C01	0.0	39.2	36.5	60.0	12.9	1.7	2.1	30.2	22.6	10.8	6.6	4.7	2.8	3.7	2.5	20.9	4.5	40.5	17.8	9.9	12.4
Control	200819580028_R08C01	0.0	33.8	37.9	37.6	10.6	1.6	2.0	24.7	17.6	11.5	6.5	8.8	4.9	4.9	2.8	13.1	4.1	35.6	13.0	11.0	12.2
Control	200819580032_R02C01	0.0	47.9	41.9	68.7	14.3	1.9	2.1	43.6	28.6	10.0	8.7	6.2	3.7	4.5	3.8	12.0	5.2	44.1	22.3	11.0	13.2
Control	200819580032_R04C01	0.0	44.5	42.8	61.3	13.2	1.8	2.1	36.4	26.8	13.1	9.9	5.2	2.8	6.0	4.4	16.2	4.9	41.8	18.3	10.9	12.1
Control	200819580032_R06C01	0.0	40.4	34.3	70.9	13.0	1.7	2.0	26.8	14.2	10.4	4.0	4.8	1.8	5.6	1.9	19.7	4.6	40.7	8.4	10.4	12.1
Control	200819580032_R08C01	0.0	44.6	35.4	76.7	12.8	1.6	2.2	18.1	15.7	15.8	5.0	7.4	2.3	8.0	2.7	17.5	7.1	55.0	11.1	12.4	17.5
Control	200819580058_R02C01	0.0	31.7	37.8	52.5	21.8	1.8	2.0	31.3	23.7	12.8	8.6	6.2	2.0	6.5	2.8	17.8	5.4	49.1	14.5	10.7	11.9
Control	200819580058_R04C01	0.0	34.5	35.3	60.0	22.9	1.7	1.9	30.5	22.2	14.3	7.0	7.4	2.1	7.6	2.7	18.4	5.5	45.7	11.3	12.4	15.1
Control	200819580058_R06C01	0.0	35.2	42.8	56.9	23.4	1.6	2.0	26.1	16.4	16.3	6.9	7.1	1.9	7.5	2.9	14.4	6.2	45.3	11.1	12.9	16.7
Control	200819580058_R08C01	0.1	48.0	48.8	60.2	24.8	1.7	2.2	17.6	15.1	25.3	8.3	11.2	2.6	8.1	3.1	16.2	8.1	46.4	10.0	12.6	16.8
Control	200848860087_R03C01	0.0	71.9	88.8	94.1	17.7	1.5	2.2	22.3	16.1	13.3	4.9	5.4	1.5	8.1	2.6	17.0	4.7	63.4	12.0	14.8	13.5
Control	200848860114_R03C01	0.0	55.2	96.8	83.1	19.1	1.7	2.0	23.4	16.6	14.0	5.4	6.2	1.6	9.0	2.6	19.2	5.2	59.0	11.2	12.8	15.0
Control	200848860125_R03C01	0.0	61.2	62.8	70.5	17.8	1.6	1.8	15.6	12.3	7.5	2.7	5.6	1.4	3.8	1.0	11.9	4.6	44.8	7.3	13.8	10.8
Control	200848860125_R04C01	0.1	67.0	93.5	72.2	15.0	1.6	1.9	14.1	10.8	6.4	2.1	6.0	1.6	4.0	1.1	11.0	4.6	39.6	6.5	12.7	10.8
Control	200848860125_R05C01	0.1	70.8	105.3	69.9	16.7	1.6	2.0	15.4	9.5	9.3	3.0	5.1	1.3	4.5	1.2	12.1	4.7	45.2	7.8	12.8	11.9
Control	200848860125_R06C01	0.1	70.5	92.5	84.9	16.2	1.8	2.0	13.1	10.3	13.3	3.7	5.6	1.4	6.4	1.7	15.3	5.0	45.8	7.7	12.3	12.8
Control	200848860125_R07C01	0.1	71.8	84.6	83.0	16.0	1.6	2.1	15.9	12.7	14.8	3.9	6.0	1.5	9.0	2.4	16.3	5.4	48.5	7.9	12.3	13.5
Control	200848860168_R02C01	0.0	30.8	57.3	42.5	19.8	1.9	2.3	39.2	30.1	14.2	16.3	7.5	3.6	8.7	5.8	10.5	5.7	40.1	18.8	10.6	6.5
Control	200848860168_R04C01	0.0	27.5	53.2	44.0	18.7	2.0	2.2	26.1	23.1	13.5	11.9	7.4	3.5	7.9	4.9	15.4	5.3	36.2	15.3	9.8	6.7
Control	200848860168_R06C01	0.0	21.2	52.6	41.4	17.5	1.8	1.9	27.2	21.3	12.3	9.0	5.5	2.3	6.8	3.8	13.1	5.1	33.7	13.5	10.0	6.5
Control	200848860168_R08C01	0.1	28.2	65.6	47.1	15.4	1.7	2.0	19.1	13.5	13.0	5.8	6.8	2.4	7.7	3.1	19.8	5.0	50.8	13.8	11.6	8.5
Control	202908540223_R01C01	0.0	58.7	33.9	71.9	18.5	1.8	2.1	31.7	20.3	14.9	7.7	10.1	2.7	13.9	4.3	13.0	8.3	62.2	13.8	15.6	16.6
Control	202908540223_R03C01	0.0	70.5	41.5	58.3	18.1	1.8	2.0	21.9	16.4	16.9	7.2	8.7	2.1	11.2	3.4	20.1	7.4	63.0	12.4	12.8	19.2
Control	202908540223_R05C01	0.0	72.3	38.0	71.4	16.7	1.8	2.1	25.4	17.4	13.8	6.2	8.6	2.2	7.9	2.5	17.1	7.1	66.2	13.0	13.2	18.7
Control	202908540223_R07C01	0.0	83.5	41.0	77.4	16.4	1.8	2.0	21.6	15.4	13.4	5.3	8.7	2.2	13.0	3.7	17.1	7.3	53.5	10.1	12.7	15.6
Control	202915410004_R01C01	0.0	48.3	19.5	82.7	12.9	1.7	2.0	36.5	24.3	16.6	8.5	11.9	3.7	17.9	5.9	23.5	7.6	45.6	13.9	14.4	12.6
Control	202915410004_R03C01	0.0	50.7	40.5	79.8	20.9	1.8	1.9	34.3	22.0	17.7	8.2	9.9	2.5	15.9	4.6	20.3	6.8	74.5	15.7	11.9	24.1
Control	202915410004_R05C01	0.0	50.9	34.2	70.8	17.9	1.7	2.1	19.7	16.3	13.9	6.0	8.8	2.2	10.0	2.9	15.1	6.0	55.7	10.7	11.0	22.4
Control	202915410004_R07C01	0.0	52.4	33.6	67.7	18.1	1.8	2.0	21.0	13.9	20.5	7.5	8.1	2.0	12.8	3.4	16.0	6.9	58.9	10.5	12.3	24.0
Control	202915410083_R01C01	0.0	65.6	36.7	93.2	20.5	1.8	2.1	32.3	21.7	16.3	8.6	12.9	3.2	14.6	5.1	17.7	7.8	85.7	17.3	16.2	20.6
Control	202915410083_R03C01	0.0	58.9	37.2	83.8	19.9	1.8	2.0	34.4	18.9	20.0	8.9	9.5	2.3	16.1	4.4	27.6	6.8	82.7	15.4	13.2	20.9
Control	202915410083_R05C01	0.0	61.1	31.2	72.8	17.7	1.8	2.0	21.4	20.0	14.8	5.7	7.3	1.7	9.8	2.6	17.2	6.3	60.5	10.5	12.4	20.2
Control	202915410083_R07C01	0.0	64.9	34.4	84.7	17.8	1.8	2.0	25.4	16.4	21.4	8.0	9.5	2.2	13.5	3.5	14.9	8.0	68.1	12.0	12.8	21.7
Control	202915410139_R01C01	0.0	62.2	39.1	93.2	18.4	1.7	2.1	39.0	23.0	13.2	6.5	11.8	3.3	12.3	3.9	18.0	8.3	82.1	18.1	16.3	21.2
Control	202915410139_R03C01	0.0	56.3	33.3	70.9	20.1	1.8	2.0	25.2	19.1	18.6	8.2	8.7	2.2	11.9	3.6	19.2	8.0	67.3	13.9	11.4	21.1
Control	202915410139_R05C01	0.0	65.1	30.5	69.7	18.0	1.8	2.0	21.9	14.7	8.5	3.7	7.5	2.0	8.0	2.5	18.4	6.6	56.0	11.8	15.7	20.1
Control	202915410139_R07C01	0.0	57.5	35.4	73.1	17.1	1.8	2.0	22.9	14.1	16.4	6.6	7.9	1.9	12.0	3.6	22.5	8.3	62.6	11.9	11.5	21.6
Control	202915460134_R01C01	0.0	79.5	43.1	89.9	17.0	1.8	2.0	28.7	27.5	8.8	4.4	8.4	2.4	12.6	4.8	18.1	8.0	72.5	16.9	13.7	20.7
Control	202915460134_R03C01	0.0	66.4	30.4	108.3	18.1	1.9	2.0	41.9	27.8	11.2	5.0	7.5	2.2	11.3	3.5	17.6	8.3	66.7	15.0	9.8	25.3
Control	202915460134_R05C01	0.0	70.2	33.0	104.3	17.3	1.8	2.1	27.1	20.3	14.4	5.7	7.8	2.0	11.4	3.5	26.5	7.9	71.2	14.5	12.3	22.3
Control	202915460134_R07C01	0.0	68.1	35.9	99.4	16.6	1.8	2.0	24.9	19.8	13.3	4.9	7.3	2.0	10.6	2.8	20.0	7.7	60.7	12.3	8.1	24.4
Control	202915470006_R01C01	0.0	74.2	33.8	103.8	18.0	1.9	2.0	49.3	21.4	10.1	5.2	11.1	3.2	9.6	3.2	25.1	6.6	90.2	17.9	21.0	19.9
Control	202915470006_R03C01	0.0	56.7	31.7	105.5	17.1	1.7	2.1	31.7	21.7	12.3	5.0	8.0	2.1	10.4	3.1	25.3	7.2	78.0	15.0	14.8	22.9
Control	202915470006_R05C01	0.0	97.7	37.1	97.8	16.1	1.7	2.0	29.4	17.5	10.6	4.2	7.1	1.8	8.1	2.4	18.8	7.8	65.7	11.9	18.8	18.8
Control	202915470006_R07C01	0.0	75.4	42.2	87.0	16.3	1.8	1.9	22.5	16.4	12.7	4.3	8.5	2.0	9.2	2.4	18.4	7.9	82.6	13.3	13.7	21.7
Control	202915470010_R01C01	0.0	59.3	29.5	114.4	19.6	1.8	2.0	53.2	29.6	2.7	1.3	3.1	0.8	4.0	1.3	17.3	7.5	90.8	18.3	15.3	21.7
Control	202915470010_R02C01	0.0	68.1	30.3	131.6	19.1	1.8	2.0	61.2	25.6	6.8	3.0	7.2	1.8	6.7	2.1	23.1	8.0	84.1	16.4	15.6	19.9
Control	202915470010_R05C01	0.0	103.5	28.9	114.3	18.2	1.8	2.0	30.2	17.8	3.3	1.3	4.3	1.1	4.8	1.4	15.6	6.7	67.7	12.0	14.7	19.2
Control	202915470010_R06C01	0.0	72.2	34.9	115.5	17.0	1.7	2.0	25.4	18.5	10.8	4.0	7.8	1.9	9.4	2.4	23.2	6.7	88.1	15.3	14.3	18.9
Control	202915470010_R07C01	0.0	79.1	33.7	111.7	16.9	1.8	2.0	35.8	18.3	5.0	1.8	5.5	1.4	5.1	1.4	14.4	7.6	80.1	13.8	12.9	18.4
Control	202915470092_R01C01	0.0	101.3	50.4	86.1	19.0	1.8	2.0	34.4	24.0	2.7	1.4	4.0	1.0	6.1	1.9	17.7	7.9	84.4	17.4	13.7	20.1
Control	202915470092_R03C01	0.0	93.6	50.3	108.2	19.4	1.8	2.0	28.7	21.3	3.3	1.4	5.5	1.3	5.2	1.5	24.0	7.0	85.3	15.2	17.7	18.5
Control	202915470092_R05C01	0.0	107.4	52.4	100.4	17.4	1.7	2.0	29.2	18.4	3.3	1.3	5.1	1.3	5.7	1.6	12.9	7.3	90.7	15.6	15.9	18.9
Control	202915470126_R01C01	0.0	89.1	35.0	83.7	18.2	1.7	2.0	37.3	25.3	2.6	1.5	4.4	1.2	6.4	2.1	17.8	6.9	87.8	19.2	18.6	18.6
Control	202915470126_R03C01	0.0	77.3	30.5	83.9	20.2	1.7	2.0	38.8	22.6	5.9	2.7	6.4	1.5	14.1	3.9	22.8	6.9	79.7	15.2	16.7	19.6
Control	202915590022_R02C01	0.0	52.0	34.0	88.9	21.0	1.8	2.1	35.9	27.7	14.9	8.0	9.3	2.5	6.3	2.4	21.2	7.5	88.3	21.5	16.3	19.6
Control	202915590022_R04C01	0.0	55.5	36.3	96.2	19.6	1.8	2.1	22.5	27.8	18.8	8.8	8.6	2.3	7.2	2.6	19.1	8.5	78.8	17.8	15.4	17.9
Control	202915590022_R06C01	0.0	51.5	40.3	103.5	18.3	1.8	2.1	38.1	27.3	21.2	10.7	9.4	2.6	9.5	3.6	16.1	7.4	72.5	16.1	16.9	18.1
Control	202915590022_R08C01	0.0	83.9	31.4	86.3	18.5	1.8	2.1	32.2	23.3	16.3	7.3	8.7	2.1	10.8	3.5	21.6	9.5	68.7	14.1	13.9	20.8
Control	202915590060_R01C01	0.0	51.4	22.9	68.3	18.7	1.8	2.1	29.2	19.0	16.1	8.7	8.4	2.1	16.5	5.1	16.6	8.2	80.6	16.7	13.3	17.2
Control	202915590060_R02C01	0.0	49.4	26.1	58.8	18.4	1.8	2.0	27.7	18.2	12.7	6.4	8.2	2.0	16.8	5.1	13.0	6.9	63.5	12.7	11.8	17.8
Control	202915590060_R03C01	0.0	51.9	24.2	64.3	16.9	1.8	2.0	28.2	17.2	14.1	6.3	7.4	1.8	15.6	4.5	16.9	7.6	58.8	11.6	14.9	18.4
Control	202915590060_R05C01	0.0	55.8	32.4	74.6	16.2	1.8	2.0	24.2	17.2	5.1	2.2	6.5	1.6	5.3	1.5	13.2	6.8	48.2	8.9	14.0	17.9
Control	202915590060_R06C01	0.0	58.6	30.3	69.1	16.8	1.7	2.0	19.2	18.0	14.8	5.8	7.9	1.9	14.2	3.8	16.8	6.4	59.0	10.1	14.2	15.2
Control	202915590060_R07C01	0.1	69.8	30.9	69.3	16.4	1.8	2.2	23.2	16.5	19.9	7.7	14.3	3.6	8.6	2.6	16.0	10.5	63.7	12.3	18.4	17.1
Control	202915590071_R01C01	0.0	52.4	35.1	99.4	18.0	1.8	2.1	35.0	26.7	4.4	2.4	6.7	1.7	6.4	2.0	14.7	6.6	90.3	18.7	15.4	14.6
Control	202915590071_R02C01	0.0	56.8	26.7	117.3	17.8	1.8	2.0	30.7	22.6	7.6	3.5	6.7	1.8	7.9	2.3	12.2	6.3	72.7	13.7	15.5	21.0
Control	202915590071_R03C01	0.0	61.8	28.0	107.8	17.9	1.7	2.0	32.1	18.3	6.0	2.4	7.0	1.7	6.9	1.8	13.2	7.8	77.1	13.6	15.6	16.5
Control	202915590071_R05C01	0.0	52.1	25.1	110.6	17.4	1.8	2.0	35.2	20.6	14.2	5.5	7.4	1.7	9.2	2.5	21.3	7.9	87.7	15.5	14.4	27.2
Control	202915590071_R07C01	0.0	57.3	30.2	116.3	16.6	1.8	2.0	23.2	18.7	7.8	2.8	7.7	1.8	9.9	2.5	19.5	6.4	82.0	13.4	15.3	18.8
Control	202915590072_R01C01	0.0	54.5	29.6	83.2	19.0	1.9	2.0	34.7	24.9	2.3	1.4	4.0	1.2	3.7	1.5	9.3	6.8	46.5	11.6	17.0	20.7
Control	202915590072_R02C01	0.0	52.6	25.4	78.8	19.2	1.8	2.1	40.2	24.8	9.9	5.4	8.8	2.4	14.1	4.8	19.7	7.5	72.4	17.0	14.0	20.5
Control	202915590072_R03C01	0.0	45.6	24.2	79.9	18.5	1.8	2.1	36.7	27.0	3.6	1.9	5.3	1.4	8.0	2.9	19.8	6.3	59.7	13.7	14.7	18.7
Control	202915590072_R06C01	0.0	64.7	29.2	96.9	18.3	1.8	2.1	28.0	17.4	6.2	2.4	6.5	1.6	4.1	1.4	14.8	7.6	51.7	10.5	13.7	21.3
Control	202915590072_R07C01	0.0	50.6	25.1	99.2	17.6	1.8	2.0	27.1	17.0	8.5	3.2	6.6	1.6	5.4	1.5	13.1	6.4	65.8	11.2	13.8	19.6
Control	202915590086_R08C01	0.0	99.0	45.7	68.1	17.3	1.9	2.2	25.7	20.6	3.4	1.8	5.6	1.6	2.3	1.1	9.2	7.7	49.4	12.0	19.4	20.8
Control	202915590087_R01C01	0.0	50.9	31.8	85.6	22.9	1.8	2.0	37.6	23.9	4.2	2.2	5.8	1.5	6.1	1.8	18.8	8.3	96.7	20.1	14.8	21.7
Control	202915590087_R05C01	0.0	52.1	33.3	79.8	20.0	1.8	2.0	22.3	21.0	2.4	1.1	3.9	0.9	4.1	1.2	18.0	6.5	77.5	13.6	14.6	18.2
Control	202915590087_R07C01	0.0	45.2	38.7	77.2	18.3	1.8	2.1	33.3	18.3	5.9	2.3	8.0	1.9	5.2	1.6	19.6	9.7	70.0	13.6	13.4	24.5
Control	202915590088_R04C01	0.0	63.7	30.5	88.3	17.5	1.8	2.1	33.3	18.2	2.2	1.1	3.9	1.0	3.2	1.1	17.7	6.5	43.8	9.6	15.2	16.9
Control	202915600006_R01C01	0.0	88.2	27.8	112.2	15.9	1.8	2.1	37.9	29.2	8.6	4.8	3.4	1.0	3.3	1.2	10.0	5.0	41.2	8.7	18.4	19.2
Control	202915600006_R03C01	0.0	67.2	32.6	104.8	18.2	1.7	2.0	31.6	25.3	18.7	7.9	8.7	2.2	13.7	4.2	23.8	7.4	93.2	18.4	14.2	22.4
Control	202915600006_R05C01	0.0	71.7	29.0	132.9	15.5	1.7	2.0	29.9	22.1	11.6	5.1	4.9	1.4	3.9	1.2	17.6	5.0	55.4	11.1	17.9	19.7
Control	202915600006_R07C01	0.0	66.0	41.1	92.9	16.5	1.8	2.0	27.0	18.6	17.1	6.6	9.0	2.3	11.7	3.3	15.8	6.7	64.2	11.8	16.0	14.2
Control	202915600016_R04C01	0.0	80.9	33.0	118.5	19.2	1.7	2.0	30.5	21.5	11.9	5.1	8.8	2.2	11.0	3.5	33.1	7.7	83.0	16.5	17.6	17.4
Control	202915600016_R06C01	0.0	76.6	35.7	104.7	18.8	1.8	2.0	39.6	27.5	10.2	4.8	9.5	2.4	5.3	1.7	22.2	7.8	70.3	13.1	14.9	17.2
Control	202915600018_R02C01	0.0	57.5	29.3	121.4	18.3	1.8	2.1	32.6	24.8	21.4	10.1	9.2	2.6	10.7	3.6	21.7	7.2	75.5	16.6	16.8	19.1
Control	202915600018_R04C01	0.0	47.9	33.8	93.6	19.3	1.7	2.0	30.9	27.9	21.2	8.7	8.2	2.1	11.5	3.3	21.0	8.9	68.5	14.1	16.1	20.3
Control	202915600018_R06C01	0.0	69.6	35.0	114.9	17.5	1.8	2.0	37.2	24.7	20.6	8.3	8.8	2.2	13.9	4.1	31.0	7.5	98.7	19.2	15.1	17.8
Control	202915600018_R08C01	0.0	63.2	33.4	92.2	17.1	1.8	2.2	31.6	26.6	23.9	10.3	15.7	4.3	9.2	3.2	22.8	12.2	82.6	17.9	15.7	21.5
Control	202915600036_R02C01	0.0	67.6	26.1	105.4	17.8	1.8	2.0	42.0	28.7	5.5	2.6	5.8	1.7	7.0	2.4	18.4	7.4	51.5	11.0	15.9	18.3
Control	202915600036_R03C01	0.0	75.0	30.0	110.2	16.7	1.8	2.0	37.1	23.0	5.5	2.4	5.7	1.6	4.9	1.6	19.6	7.2	64.0	14.2	18.3	19.2
Control	202915600040_R01C01	0.0	72.1	44.2	84.5	18.0	1.7	2.0	34.9	23.5	17.0	8.6	10.2	2.7	12.0	4.0	16.4	9.2	88.5	20.0	16.3	22.6
Control	202915600040_R03C01	0.0	57.6	36.1	124.0	17.2	1.8	2.0	37.4	24.5	18.2	7.6	9.9	2.7	15.1	4.5	19.5	8.4	60.8	12.2	13.6	20.4
Control	202915600040_R05C01	0.0	66.5	40.3	105.8	16.2	1.7	2.1	28.1	22.2	12.5	5.1	8.8	2.3	13.5	3.9	19.6	8.8	86.6	16.9	16.8	20.3
Control	202915600040_R07C01	0.0	62.7	43.8	118.6	16.8	1.8	2.0	27.2	17.1	16.9	6.6	10.1	2.7	13.0	3.9	22.5	9.1	75.8	15.3	13.7	21.5
Control	202915600044_R02C01	0.0	70.1	44.0	74.5	19.3	1.8	2.0	27.1	21.3	2.5	1.3	4.3	1.2	4.4	1.7	13.1	6.8	58.4	14.9	12.5	18.5
Control	202915600062_R01C01	0.0	79.7	32.7	87.7	18.2	1.8	2.0	40.8	23.2	5.9	2.9	7.1	2.0	6.2	2.0	14.8	6.2	82.3	18.0	16.3	21.3
Control	202915600062_R03C01	0.0	75.4	33.4	117.3	17.9	1.8	2.0	39.9	19.7	4.6	1.8	5.8	1.4	4.5	1.3	13.5	7.0	60.9	11.8	14.9	24.6
Control	202915600062_R05C01	0.0	103.1	39.9	123.0	17.5	1.8	2.0	28.7	17.3	18.0	7.1	8.7	2.2	12.9	4.0	21.0	7.0	70.7	13.5	17.6	19.2
Control	202915600062_R07C01	0.0	86.5	36.1	112.5	15.8	1.8	2.1	32.7	21.6	5.1	1.9	6.6	1.7	4.6	1.6	15.3	8.4	75.0	14.8	13.8	22.6
Control	202915600081_R01C01	0.0	75.5	37.9	82.3	18.0	1.8	2.0	47.4	24.6	2.5	1.3	3.8	1.1	4.8	1.7	12.3	6.9	59.3	13.0	16.5	18.4
Control	202915600081_R02C01	0.0	59.3	35.2	67.2	17.9	1.8	1.9	30.2	16.9	9.6	4.4	7.1	1.9	6.3	2.2	21.1	7.7	68.0	15.5	13.0	24.0
Control	202915600081_R03C01	0.0	64.0	29.9	79.4	19.2	1.7	2.0	30.5	22.2	9.8	4.8	7.5	2.0	6.8	2.3	20.0	6.4	57.2	11.8	14.5	18.2
Control	202915600081_R05C01	0.0	86.7	33.4	78.3	17.4	1.7	2.0	49.7	18.7	4.8	1.9	7.2	1.8	8.0	2.5	17.9	7.7	57.8	11.3	15.0	20.7
Control	202915600081_R06C01	0.0	56.9	31.6	84.5	19.2	1.8	2.1	35.7	15.3	8.1	3.4	6.4	1.6	6.0	1.8	16.2	6.2	66.8	13.2	14.9	20.8
Control	202915600081_R07C01	0.1	62.4	32.5	76.2	17.0	1.9	2.3	27.6	19.3	17.9	7.4	11.8	3.1	12.8	4.7	20.6	9.3	32.5	6.3	16.1	19.1
Control	202915600085_R01C01	0.0	45.8	38.5	110.2	18.1	1.8	2.0	41.9	24.0	3.7	1.7	3.9	1.0	4.8	1.5	20.5	7.4	62.4	12.1	15.1	25.3
Control	202915600085_R02C01	0.0	48.5	30.7	113.5	18.9	1.8	2.0	65.4	25.7	2.8	1.1	3.4	0.8	5.2	1.4	22.1	8.6	81.1	15.1	12.9	24.1
Control	202915600085_R03C01	0.0	60.7	29.6	99.0	17.5	1.7	2.1	27.9	21.2	4.7	1.8	5.7	1.4	5.0	1.4	19.7	7.7	62.2	11.8	14.3	24.2
Control	202915600085_R05C01	0.0	69.8	32.7	106.6	17.1	1.8	2.0	31.8	17.7	8.6	3.1	6.2	1.5	7.4	2.0	30.2	7.6	89.7	15.5	14.7	19.8
Control	202915600085_R06C01	0.0	63.0	32.8	123.4	17.3	1.7	2.0	27.4	18.5	6.1	2.1	6.8	1.6	5.7	1.6	20.1	7.1	83.8	14.8	15.0	23.6
Control	202915600085_R07C01	0.0	78.5	30.9	127.4	16.4	1.8	2.1	25.8	19.7	10.4	3.8	7.6	1.8	7.7	2.1	21.9	6.7	76.6	13.3	15.3	25.1
Control	202915600094_R02C01	0.0	44.3	30.8	99.1	18.0	1.8	2.0	36.2	31.5	14.3	6.8	9.0	2.4	8.0	2.7	27.2	8.0	91.1	19.8	14.5	21.5
Control	202915600094_R04C01	0.0	57.5	37.4	96.5	19.2	1.8	2.0	32.9	22.9	12.0	5.6	9.1	2.3	6.9	2.4	16.5	8.9	71.6	15.6	15.6	19.9
Control	202915600094_R06C01	0.0	53.9	29.8	106.7	18.7	1.8	2.1	31.5	20.3	16.5	7.3	8.3	2.1	10.4	3.3	25.9	8.0	88.6	17.9	13.7	20.1
Control	202915600094_R08C01	0.0	66.0	28.4	104.0	17.3	1.8	2.2	31.0	23.8	5.9	2.7	11.9	3.2	4.8	1.9	16.8	8.0	59.1	12.6	15.9	20.0
Control	202915600128_R01C01	0.0	63.8	27.2	99.1	17.8	1.8	2.1	39.4	30.9	11.2	5.6	9.8	2.7	11.1	3.6	21.5	7.3	92.8	19.5	15.7	24.7
Control	202915600128_R03C01	0.0	65.1	26.7	91.9	19.6	1.7	2.1	36.6	28.7	21.5	9.5	9.7	2.5	16.3	5.1	24.2	7.6	83.3	16.8	13.5	25.8
Control	202915600128_R05C01	0.0	53.0	26.5	108.6	17.2	1.8	2.0	32.9	24.9	5.3	2.3	7.3	1.9	6.1	1.9	13.3	6.8	77.1	15.2	16.4	18.4
Control	202915600128_R07C01	0.0	75.1	29.8	94.2	18.3	1.7	2.1	31.0	19.2	17.8	7.1	9.6	2.4	14.1	4.0	23.1	6.7	77.0	14.1	13.1	18.7
Control	202915600129_R01C01	0.0	67.8	32.1	110.0	18.9	1.8	2.0	44.9	33.4	8.5	4.1	9.3	2.7	6.4	2.3	25.2	6.9	86.2	20.7	14.3	25.7
Control	202915600129_R03C01	0.0	57.6	32.1	128.1	18.2	1.7	2.0	42.4	27.7	17.4	7.0	7.7	2.1	10.7	3.4	20.4	8.4	69.9	14.7	17.5	20.2
Control	202915600129_R05C01	0.0	59.1	27.0	118.0	16.8	1.8	2.0	33.2	26.7	6.5	2.8	6.5	1.8	5.4	1.9	16.9	6.0	56.7	11.8	19.0	19.7
Control	202915600129_R07C01	0.0	55.2	31.8	82.7	16.3	1.8	2.0	25.0	19.2	19.5	7.1	9.0	2.3	12.1	4.1	20.5	6.2	68.6	13.1	12.5	21.6
Control	202915600134_R01C01	0.0	49.0	31.4	74.0	19.0	1.8	2.0	46.3	22.2	2.2	1.2	3.1	0.8	3.7	1.2	16.0	7.4	51.6	12.4	14.2	21.0
Control	202915600134_R02C01	0.0	56.9	33.4	67.8	19.2	1.8	2.1	30.5	18.6	9.1	4.2	8.1	2.0	11.1	3.4	19.1	7.8	65.4	13.4	13.1	21.2
Control	202915600134_R03C01	0.0	54.3	33.4	66.8	19.3	1.8	2.1	47.1	18.3	19.2	8.5	8.6	2.1	12.0	3.5	17.6	7.4	69.1	13.7	15.4	18.8
Control	202915600134_R05C01	0.0	63.4	27.9	62.9	17.9	1.8	2.0	26.9	18.5	5.7	2.5	6.1	1.5	5.1	1.4	12.4	7.0	81.0	15.5	13.8	23.7
Control	202915600134_R06C01	0.0	56.4	36.6	73.1	17.6	1.8	2.0	22.9	16.2	15.5	6.4	9.2	2.1	13.0	3.8	18.2	7.5	84.3	15.5	12.3	17.9
Control	202915600134_R07C01	0.0	69.4	30.7	80.8	18.5	1.8	2.0	25.1	18.5	9.7	5.3	7.1	1.9	6.1	2.3	14.0	5.2	65.0	12.3	19.0	14.3
Control	202915600139_R03C01	0.0	52.2	32.6	127.5	19.9	1.7	2.0	49.6	19.1	6.5	2.9	6.9	1.7	14.3	4.1	28.4	6.4	88.2	16.3	19.9	18.3
Control	202915600139_R05C01	0.0	62.9	37.5	97.7	21.3	1.8	2.1	37.3	20.6	2.8	1.2	3.9	0.9	4.7	1.3	19.5	6.9	58.3	10.8	14.4	24.2
Control	202915600163_R01C01	0.0	69.6	36.9	77.4	16.9	1.7	2.0	37.8	27.7	11.5	5.8	9.6	3.0	13.4	4.1	20.6	7.3	85.9	17.5	18.7	14.2
Control	202915600163_R03C01	0.0	57.2	42.7	83.6	17.7	1.7	2.0	26.1	20.6	12.3	4.8	7.7	2.0	9.8	2.7	15.3	7.8	61.8	12.2	13.1	21.8
Control	202915600163_R05C01	0.0	74.9	37.1	101.7	16.9	1.8	2.0	22.6	19.2	8.9	3.6	6.9	1.8	9.1	2.8	19.5	6.9	80.5	15.2	15.9	22.6
Control	202915600163_R07C01	0.0	70.0	31.7	124.1	16.1	1.8	2.1	32.1	23.1	10.1	3.9	7.6	2.1	8.0	2.4	20.0	8.1	77.8	15.7	14.0	24.8
Control	202989310078_R02C01	0.0	58.5	44.9	60.7	16.7	1.8	2.1	35.3	22.1	16.2	8.6	9.9	2.8	12.2	4.1	18.6	7.2	62.2	14.1	14.4	16.5
Control	202989310078_R04C01	0.0	131.6	50.0	65.0	15.0	1.8	2.0	31.5	19.5	8.6	5.4	8.7	3.0	3.8	1.4	13.4	5.2	57.1	12.4	16.6	16.3
Control	202989310078_R06C01	0.0	160.0	64.8	55.5	14.8	1.8	2.0	33.4	19.1	18.6	11.2	10.2	3.3	7.2	2.4	12.3	6.2	74.0	15.6	16.9	16.1
Control	202989310078_R08C01	0.0	159.3	45.4	59.6	15.3	1.9	2.2	28.8	17.2	8.9	5.5	11.5	3.4	7.1	2.7	4.6	6.4	71.5	13.4	13.9	12.4
Control	202989310084_R02C01	0.0	72.1	47.4	78.7	18.4	1.7	2.0	27.4	22.3	12.1	6.2	9.6	2.6	8.4	2.8	13.7	5.6	63.6	12.8	15.4	16.1
Control	202989310084_R04C01	0.0	81.8	49.5	70.9	16.0	1.8	2.0	26.2	16.2	9.2	5.8	6.5	2.0	8.0	3.5	15.1	4.4	41.6	8.1	14.3	9.1
Control	202989310084_R06C01	0.0	84.7	57.9	71.1	17.4	1.8	2.0	21.9	17.9	14.8	6.8	8.6	2.1	14.7	3.9	15.4	6.9	66.7	11.5	14.4	15.3
Control	202989310084_R08C01	0.0	69.4	48.1	64.8	15.6	1.8	2.0	24.6	16.2	9.5	5.0	8.4	2.1	11.7	3.5	12.8	6.3	59.7	9.2	13.2	9.5
Control	202989310085_R02C01	0.0	69.8	43.0	68.1	18.4	1.8	2.0	48.2	23.8	11.1	6.3	9.4	2.9	8.9	3.4	21.2	6.5	57.5	13.9	16.6	18.4
Control	202989310085_R04C01	0.0	75.5	40.2	71.9	16.4	1.8	2.0	23.5	17.4	8.1	6.9	8.9	3.4	4.4	6.2	5.5	2.7	32.6	8.1	22.1	5.4
Control	202989310085_R06C01	0.0	110.8	63.0	75.3	16.0	1.8	2.0	26.8	19.6	17.9	11.2	10.7	3.3	5.6	2.0	14.4	5.9	59.4	13.1	18.5	13.8
Control	202989310085_R08C01	0.0	107.5	51.3	67.7	15.5	1.8	2.1	27.6	21.2	10.3	5.2	9.2	2.5	12.8	4.5	15.4	8.4	63.2	11.6	15.3	15.6
Control	202989310086_R02C01	0.0	62.3	56.1	50.9	17.6	1.7	2.0	26.9	21.3	13.8	7.6	9.1	2.8	11.1	3.8	15.7	8.7	64.8	15.7	12.2	17.9
Control	202989310086_R04C01	0.0	93.7	49.1	65.2	17.6	1.7	2.0	26.4	19.9	14.1	6.4	8.5	2.4	15.8	4.7	16.8	6.7	49.4	10.0	13.2	15.0
Control	202989310086_R06C01	0.0	105.3	60.0	72.2	16.1	1.8	2.1	31.5	19.9	9.8	5.8	9.0	2.6	7.2	2.6	12.6	5.1	28.3	4.9	18.1	13.9
Control	202989310086_R08C01	0.0	97.7	77.9	66.6	16.1	1.7	2.2	20.4	20.4	27.2	11.8	22.5	6.5	15.0	5.7	8.9	11.2	50.8	11.2	14.7	22.6
Control	202995640096_R02C01	0.0	57.6	47.9	49.0	17.4	1.6	1.9	32.9	18.4	14.0	5.5	7.3	2.1	8.5	2.8	28.3	6.9	50.2	11.5	10.6	16.3
Control	202995640096_R04C01	0.1	107.2	48.2	99.3	16.1	1.7	2.0	26.2	17.5	20.7	6.8	8.8	2.1	16.7	3.6	26.7	6.5	77.0	12.0	15.1	18.8
Control	202995640096_R06C01	0.0	71.3	37.7	99.8	17.4	1.8	2.0	20.3	19.2	21.3	6.6	9.3	2.1	14.1	3.2	27.8	7.8	80.2	12.6	12.5	19.7
Control	202995640096_R08C01	0.0	70.4	43.2	96.7	17.5	1.8	2.1	24.8	17.4	21.1	6.5	9.8	2.2	12.3	3.0	21.7	7.1	91.5	14.4	12.6	23.6
Control	202995640161_R01C01	0.0	115.3	49.8	93.7	18.1	1.8	2.0	41.3	27.4	9.9	7.5	9.4	2.9	18.1	6.3	10.9	5.9	72.5	18.4	19.2	15.1
Control	202995640161_R03C01	0.0	114.8	51.3	74.7	22.4	1.8	2.0	22.2	15.7	15.9	6.6	8.5	2.5	11.1	3.3	19.4	6.6	51.0	11.0	8.8	18.8
Control	202995640161_R05C01	0.0	137.7	57.2	79.2	18.5	1.8	2.0	25.0	17.5	7.5	3.2	7.3	1.9	8.8	3.2	11.0	7.8	56.7	12.1	12.4	17.6
Control	202995640161_R07C01	0.0	201.2	70.4	87.1	18.8	1.7	2.1	29.4	23.6	14.4	6.2	8.0	2.0	9.8	3.5	16.6	6.5	54.3	11.4	13.4	20.5
Control	202995740007_R02C01	0.0	72.3	46.3	78.9	18.9	1.8	2.0	30.7	26.0	23.4	10.4	9.8	2.4	20.6	4.8	15.3	7.3	96.9	17.5	13.5	21.8
Control	202995740007_R04C01	0.0	61.1	48.2	80.0	19.1	1.7	2.0	28.7	20.2	23.5	9.0	7.2	2.2	15.8	3.7	26.8	8.1	88.9	15.2	12.2	25.1
Control	202995740007_R06C01	0.0	81.2	41.4	90.4	17.8	1.7	2.1	23.3	20.6	19.0	6.7	8.8	2.1	17.6	4.0	19.7	6.3	64.0	10.2	14.6	20.7
Control	202995740007_R08C01	0.0	56.3	41.3	89.4	15.0	1.8	2.0	22.4	18.9	16.4	5.3	9.3	2.2	18.7	3.9	19.0	6.9	79.1	11.9	14.9	21.4
Control	202995740027_R01C01	0.0	84.3	51.3	46.5	15.2	1.7	1.9	52.0	30.7	7.1	5.3	12.0	5.7	9.7	5.1	22.2	9.3	76.1	27.5	12.8	16.5
Control	202995740027_R03C01	0.0	63.3	54.0	69.4	12.9	1.8	2.0	51.5	37.0	12.7	8.1	7.1	2.7	15.4	5.7	19.0	5.9	64.1	17.3	12.0	17.0
Control	202995740027_R05C01	0.0	74.5	52.2	69.5	11.1	1.7	1.9	32.1	23.3	14.8	6.7	6.5	2.1	9.0	2.9	19.9	7.4	73.4	14.7	14.8	19.0
Control	202995740027_R07C01	0.0	74.9	52.4	112.9	15.7	1.7	2.2	33.4	23.8	16.5	5.9	8.3	2.3	12.1	3.2	22.2	6.6	62.7	11.6	10.0	18.0
Control	202995740044_R02C01	0.0	84.2	48.4	53.7	20.5	1.8	2.1	19.9	17.6	6.7	3.3	7.9	2.1	5.4	1.8	12.8	6.2	49.6	10.9	12.2	19.0
Control	202995740044_R04C01	0.0	79.4	43.0	69.9	21.0	1.8	2.0	27.4	16.9	14.2	6.7	8.2	2.1	15.6	5.0	15.1	5.9	62.5	12.0	14.1	17.0
Control	202995740044_R06C01	0.0	108.6	46.1	73.8	20.4	1.8	2.0	21.3	20.7	2.5	1.0	3.9	1.0	3.3	1.0	13.5	7.5	43.4	8.1	14.6	22.1
Control	202995740044_R08C01	0.0	99.5	60.8	68.5	17.5	1.8	2.1	23.8	18.0	21.6	8.7	16.1	4.2	10.3	3.9	15.6	6.7	60.6	11.6	14.1	19.8
Control	202995740053_R01C01	0.0	95.5	57.8	120.1	16.0	1.8	2.0	42.1	30.3	10.8	5.7	11.9	3.5	10.9	3.9	21.6	7.6	74.1	16.7	16.3	17.5
Control	202995740053_R03C01	0.0	78.0	57.7	99.8	14.9	1.8	2.0	34.6	22.4	18.0	7.7	10.1	3.3	12.8	4.1	26.9	7.2	57.7	13.4	10.5	23.4
Control	202995740053_R05C01	0.0	82.1	46.5	82.6	14.3	1.9	2.0	25.9	21.0	14.7	6.1	9.2	2.5	9.2	3.1	15.5	7.5	68.2	13.9	13.6	20.8
Control	202995740053_R07C01	0.0	106.1	54.3	107.3	15.4	1.8	2.1	25.2	25.4	16.2	5.7	7.2	2.1	6.1	1.8	20.5	6.3	58.4	11.7	10.6	21.8
Control	202995740061_R02C01	0.0	71.3	48.3	86.5	18.7	1.7	2.1	27.8	20.9	18.2	7.2	10.3	2.3	17.5	4.2	18.3	7.4	65.9	11.2	15.0	22.3
Control	202995740061_R04C01	0.0	83.4	35.4	79.5	17.5	1.7	2.0	24.1	16.9	19.5	6.9	9.6	2.2	15.2	3.5	25.6	6.8	72.7	11.3	15.9	20.0
Control	202995740061_R06C01	0.0	71.0	39.9	81.2	17.7	1.7	2.1	21.5	15.9	18.6	5.8	8.9	2.0	13.3	3.0	31.2	8.0	69.3	10.8	12.4	21.5
Control	202995740061_R08C01	0.1	82.0	41.7	74.9	15.2	1.7	2.0	21.2	13.5	23.0	6.9	10.6	2.3	14.5	3.0	23.0	6.7	77.7	11.0	13.0	18.6
Control	202995740088_R02C01	0.0	121.0	55.1	55.7	17.4	1.7	2.0	28.8	22.5	12.5	5.2	10.3	2.9	9.5	2.8	19.9	7.2	58.0	13.0	9.8	17.5
Control	202995740088_R04C01	0.0	62.7	52.8	86.3	15.2	1.7	2.0	27.3	15.3	19.4	6.9	8.7	2.2	17.3	3.7	23.8	6.4	71.7	11.5	15.5	17.9
Control	202995740088_R08C01	0.0	91.7	39.2	73.0	16.5	1.7	2.0	27.9	15.0	10.2	3.6	8.3	1.8	14.9	3.3	23.3	6.7	61.7	9.6	15.5	17.9
Control	202995740113_R04C01	0.0	76.7	43.5	107.9	15.3	1.8	2.0	35.4	23.1	15.1	7.1	8.6	2.4	15.4	4.6	23.9	6.5	87.8	16.1	16.2	17.1
Control	202995740113_R06C01	0.0	83.6	41.8	119.3	14.2	1.8	2.0	28.9	23.1	2.9	1.4	4.7	1.4	4.1	1.3	12.6	5.7	65.5	11.0	17.0	14.1
Control	202995740113_R08C01	0.0	89.0	41.3	116.7	13.9	1.8	2.2	25.7	21.4	14.0	5.5	12.2	3.2	10.9	3.3	21.9	8.9	74.3	12.8	17.8	18.1
Control	202995740127_R01C01	0.0	91.8	42.5	90.0	17.5	1.8	2.0	40.6	28.3	19.0	9.9	9.4	2.5	15.4	4.8	21.5	7.5	84.2	17.4	15.7	16.7
Control	202995740127_R03C01	0.0	53.1	44.8	109.3	18.5	1.8	2.0	39.0	22.9	12.5	5.1	9.5	2.3	12.0	3.3	29.9	8.0	74.6	14.9	15.3	19.4
Control	202995740127_R05C01	0.0	69.9	49.3	89.0	16.8	1.7	2.2	33.4	22.0	15.4	6.7	6.4	1.6	11.0	3.5	23.7	7.9	81.8	16.4	18.9	19.3
Control	202995740127_R07C01	0.0	55.6	55.9	88.0	18.4	1.7	2.1	28.4	19.2	17.5	6.3	8.3	2.1	12.7	3.4	24.0	9.1	66.3	13.4	12.9	19.5
Control	202995740134_R02C01	0.0	76.3	44.6	90.5	19.8	1.8	2.1	32.7	21.6	12.6	6.5	8.1	2.2	12.6	4.2	14.5	7.1	65.9	13.9	14.6	14.9
Control	202995740134_R04C01	0.0	73.7	46.0	84.6	18.3	1.7	2.0	29.4	22.6	17.0	7.4	9.0	2.4	13.7	4.2	18.3	6.9	63.1	12.8	15.9	20.8
Control	202995740134_R06C01	0.0	71.1	42.7	100.7	18.2	1.7	2.1	32.5	22.7	17.1	6.8	9.0	2.2	7.8	2.3	22.8	7.2	64.7	12.3	16.0	18.1
Control	202995740134_R08C01	0.0	86.2	55.0	85.0	16.5	1.7	2.2	24.3	19.1	20.1	7.5	17.9	4.3	13.8	4.8	18.3	17.1	73.0	13.8	17.7	21.5
Control	202995740143_R02C01	0.0	74.2	58.3	98.3	18.9	1.7	2.1	34.7	31.6	3.4	1.7	5.3	1.3	4.5	1.3	15.8	7.8	51.1	10.2	13.5	21.0
Control	202995740143_R04C01	0.0	76.2	47.4	92.1	18.7	1.8	2.0	40.4	21.7	13.7	6.3	8.1	2.0	9.4	2.7	17.3	7.0	69.7	12.8	18.4	15.6
Control	202995740143_R06C01	0.0	105.1	45.6	91.8	18.8	1.8	2.1	42.6	25.5	3.5	1.6	6.1	1.4	4.0	1.2	16.0	8.0	61.9	11.2	13.1	18.4
Control	202995740143_R08C01	0.0	79.5	50.8	76.9	19.0	1.7	2.3	32.5	21.2	26.4	10.7	14.4	3.6	15.1	4.7	17.5	10.0	64.8	12.7	15.3	21.5
Control	203218680110_R02C01	0.1	85.9	81.5	34.0	27.0	2.3	2.5	38.3	35.6	28.0	13.1	16.3	5.1	17.0	7.1	21.2	8.6	46.6	13.3	13.3	16.2
Control	203218680110_R04C01	0.0	80.9	85.1	102.8	19.2	1.7	2.0	23.4	18.6	17.3	6.7	8.6	2.1	8.7	2.6	18.2	6.8	72.2	13.2	14.9	21.1
Control	203218680110_R06C01	0.0	100.7	61.0	77.6	20.5	1.7	2.0	21.1	16.4	13.1	4.8	9.2	2.1	7.5	2.3	24.3	6.2	81.4	14.7	13.8	21.3
Control	203218680110_R08C01	0.0	87.9	48.4	78.0	18.7	1.7	2.0	32.5	25.1	16.7	7.5	8.9	2.4	12.2	3.9	16.8	6.2	79.2	15.8	12.7	19.7
Control	203218680142_R04C01	0.0	106.4	46.2	78.7	24.3	1.7	1.9	31.9	16.5	11.2	4.3	7.8	1.5	4.6	1.2	18.1	7.0	56.9	8.7	13.8	21.6
Control	203218680142_R07C01	0.0	80.4	41.2	86.0	23.8	1.7	2.0	25.1	23.8	9.0	2.9	8.6	1.6	4.7	1.1	20.6	10.2	87.0	13.3	12.3	24.5
Control	203218690039_R02C01	0.0	49.9	29.8	39.2	18.4	1.9	2.4	30.0	21.8	20.9	13.3	13.2	4.2	16.0	6.3	13.2	6.5	38.3	12.3	9.3	14.9
Control	203218690039_R04C01	0.1	81.9	60.1	79.2	20.7	1.8	2.1	22.9	18.1	16.4	6.4	8.8	2.1	12.8	4.3	18.1	6.1	71.5	14.3	14.4	18.1
Control	203218690039_R06C01	0.0	71.2	48.8	75.4	23.9	1.7	2.0	29.0	20.3	16.2	6.2	8.9	2.0	7.8	2.6	19.5	6.7	61.6	12.0	12.6	18.9
Control	203218690039_R08C01	0.0	89.2	58.1	74.7	22.6	1.7	2.0	32.5	21.6	15.3	6.2	10.1	2.4	12.8	4.2	19.8	7.3	49.5	10.3	14.5	19.6
Control	203218690044_R02C01	0.0	81.9	68.2	69.9	20.6	1.7	1.9	27.7	20.9	6.8	2.7	7.2	1.6	3.8	1.1	19.0	7.4	39.6	7.1	14.9	21.9
Control	203218690044_R04C01	0.0	141.0	48.6	77.3	21.6	1.7	2.0	28.5	19.2	21.2	8.0	8.4	1.9	5.8	1.8	23.7	5.7	59.3	11.0	16.1	21.1
Control	203218690044_R06C01	0.0	96.6	69.8	81.6	20.5	1.7	2.0	28.9	16.3	10.0	3.3	7.6	1.6	4.1	1.1	18.3	6.8	50.2	8.5	12.5	18.6
Control	203218690044_R08C01	0.0	96.5	62.6	83.9	19.2	1.7	2.0	21.3	15.3	17.9	6.3	10.6	2.4	9.3	2.9	20.1	6.3	55.5	10.0	17.8	21.5
Control	203218690053_R02C01	0.0	82.7	70.9	74.2	20.2	1.6	2.0	24.8	16.0	15.3	6.1	8.4	1.9	11.8	3.6	19.1	6.5	73.0	12.3	12.5	23.3
Control	203218690053_R04C01	0.0	121.1	56.3	113.0	20.0	1.7	2.0	28.1	20.4	16.3	6.2	8.5	2.0	10.3	2.7	18.4	6.4	67.0	11.2	14.7	19.1
Control	203218690053_R06C01	0.0	96.8	63.9	104.5	19.9	1.8	1.9	27.6	16.6	10.5	3.5	7.8	1.7	6.5	1.7	15.5	6.1	74.2	11.4	14.2	20.1
Control	203218690054_R02C01	0.0	123.3	62.9	75.9	18.9	1.7	1.9	28.6	16.3	9.0	3.4	8.7	2.0	4.8	1.4	16.2	6.6	69.6	11.9	13.4	20.3
Control	203218690054_R04C01	0.0	129.9	48.7	80.3	21.9	1.7	1.9	22.5	17.8	20.6	7.7	8.4	1.8	9.4	2.7	18.9	6.7	65.9	11.4	12.3	19.9
Control	203218690054_R06C01	0.0	90.2	45.0	87.7	17.8	1.7	2.0	28.4	19.9	4.9	1.7	5.6	1.3	2.8	0.9	19.9	7.7	36.7	6.3	15.4	19.4
Control	203218690054_R08C01	0.0	115.5	40.7	77.3	20.3	1.8	2.0	34.5	18.5	19.1	7.1	10.9	2.5	9.1	2.9	16.1	6.5	67.8	12.5	18.4	20.4
Control	203218690066_R02C01	0.0	113.1	52.3	93.2	22.2	1.6	1.9	22.6	22.6	14.0	5.2	7.9	1.7	9.4	2.4	18.6	6.1	76.7	12.5	14.4	17.6
Control	203218690066_R06C01	0.0	118.7	57.6	87.6	20.5	1.7	2.0	27.8	16.3	16.7	5.2	8.8	1.8	12.0	2.8	24.6	5.8	67.3	9.9	14.5	17.6
Control	203218690066_R08C01	0.0	121.8	54.9	95.8	18.3	1.8	2.1	21.6	13.9	10.6	3.3	9.9	2.2	7.3	1.8	19.9	6.8	71.7	10.8	16.6	23.4
Control	203218690092_R02C01	0.0	60.6	28.9	42.9	16.9	2.1	2.1	22.2	22.3	19.7	10.5	12.7	3.6	6.2	2.5	14.4	6.3	52.2	12.2	15.5	20.6
Control	203218690092_R04C01	0.0	97.4	88.7	100.7	21.5	1.6	2.0	27.0	16.6	18.3	6.9	9.5	2.1	11.8	3.5	21.2	6.9	69.8	13.2	14.3	20.3
Control	203218690092_R06C01	0.0	119.1	60.9	118.9	19.2	1.7	1.9	32.5	23.5	18.6	7.0	8.2	1.9	11.9	3.3	19.1	7.2	77.1	13.2	14.3	20.3
Control	203218690092_R08C01	0.0	86.8	52.8	100.3	19.1	1.7	2.0	34.7	19.5	15.1	6.8	10.2	2.5	12.8	4.1	19.1	6.3	75.7	14.2	17.0	20.4
Control	203218690093_R02C01	0.0	91.7	16.9	37.0	12.3	2.3	2.2	30.8	32.0	25.1	16.0	5.6	3.5	7.9	5.5	10.8	6.4	43.3	14.7	17.0	10.7
Control	203218690093_R04C01	0.0	104.2	80.2	79.4	24.4	1.8	2.0	36.0	25.7	19.4	7.3	10.2	2.4	12.2	4.0	15.1	6.5	56.4	11.4	13.7	20.0
Control	203218690093_R06C01	0.0	65.0	63.8	79.9	20.8	1.7	1.8	28.5	18.7	17.1	7.2	10.3	2.6	11.6	4.1	18.3	7.1	58.6	12.9	12.8	22.6
Control	203218690093_R07C01	0.0	89.8	53.5	74.2	24.7	1.8	1.9	26.3	21.2	16.3	7.1	9.5	2.3	10.1	3.6	18.3	6.2	62.6	13.7	13.4	21.8
Control	203218690093_R08C01	0.0	105.3	60.7	89.2	22.3	1.7	1.9	29.5	20.1	19.4	8.5	9.8	2.6	10.7	3.9	18.4	7.0	63.9	15.0	14.4	21.5
Control	203218690094_R01C01	0.0	122.5	69.9	81.5	20.7	1.6	1.9	28.5	24.0	13.8	6.5	7.7	1.8	7.6	2.1	15.0	7.0	67.1	11.9	18.2	13.5
Control	203724130082_R04C01	0.0	83.5	55.6	95.2	13.6	1.6	2.0	31.2	20.2	18.2	6.4	7.2	1.8	13.6	3.0	20.7	5.9	74.4	12.4	13.8	16.4
Threshold Values		0	5	5	5	5	1	1	1	1	1	1	1	1	1	1	1	1	1	1	5	5
Abbreviations: ESKD, end-stage kidney disease; T1DM, type 1 diabetes mellitus

## Sheet: ST10
Supplementary Table ST10: Proportional WCCs for Analysis 2
	Average
	CD8T	CD4T	NK	Bcell	Mono	Gran
Cases	0.0316507	0.100696	0.0185632	0.0213662	0.0910747	0.71133
Controls	0.0430362	0.134148	0.0423936	0.0377583	0.0789449	0.627152
One-Sample Statistics
	N	Mean	Std. Deviation	Std. Error Mean
CD8T	2	0.0373434	0.00805078	0.00569276
CD4T	2	0.117422	0.0236539	0.0167259
NK	2	0.0304784	0.0168507	0.0119152
BCELL	2	0.0295623	0.011591	0.00819609
MONO	2	0.0850098	0.00857703	0.00606488
GRAN	2	0.669241	0.0595227	0.0420889
One-Sample Test
	t	df	Sig. (2-tailed)	Mean Difference	95% Confidence Interval
					Lower	Upper
CD8T	6.55981	1	0.096307	0.0373434	-0.03499	0.109677
CD4T	7.02039	1	0.0900756	0.117422	-0.0951002	0.329944
NK	2.55794	1	0.23725	0.0304784	-0.120919	0.181876
BCELL	3.60687	1	0.172177	0.0295623	-0.074579	0.133703
MONO	14.0167	1	0.0453417	0.0850098	0.0079482	0.162071
GRAN	15.9006	1	0.0399847	0.669241	0.13445	1.20403
Abbreviations: BCELL, CD19+ B lymphocytes; CD4T, CD4+ T cells; CD8T, CD8+ T cells; df, degrees of freedom; GRAN, CD15+ granulocytes; MONO, CD14+ monocytes; N, number; NK, CD56+ natural killer cells; Std. standard; WCCs, white cell counts

[truncated: 28 more sheets: ST11, ST12, ST13, ST14, ST15, ST16, ST17, ST18, ST19, ST20, ST21, ST22, ST23, ST24, ST25, ST26, ST27, ST28, ST29, ST30 …]
